# Supplementary material for: Crystal structure of (S)-1-(1,3-benzo­thia­zol-2-yl)-2,2,2-tri­fluoro­ethanol
Source: Acta Crystallogr Sect E Struct Rep Online. 2014 Aug 1;70(Pt 9):o946. doi: 10.1107/S1600536814016547 (PMC4186080; doi:10.1107/S1600536814016547)
Supplement: Supplementary file 1 [file e-70-0o946-sup1.cif]

##############################################################################
#                                                                            #
# This CIF contains the data in a paper accepted for publication in          #
# Acta Crystallographica Section E. It conforms to the requirements of       #
# Notes for Authors for Acta Crystallographica Section E, and has been       #
# peer reviewed under the auspices of the IUCr Commission on Journals.       #
#                                                                            #
# Full details of the Crystallographic Information File format               #
# are given in the paper "The Crystallographic Information File (CIF):       #
# a New Standard Archive File for Crystallography" by S. R. Hall, F. H.      #
# Allen and I. D. Brown [Acta Cryst. (1991), A47, 655-685].                  #
#                                                                            #
# The current version of the core CIF dictionary is obtainable from          #
# ftp://ftp.iucr.org/pub/cif_core.dic.                                       #
#                                                                            #
# Software is freely available for graphical display of the structure(s)     #
# in this CIF. For information consult the CIF software page                 #
# http://www.iucr.org/resources/cif/software.                                #
#                                                                            #
# This file may be used for bona fide research purposes within the           #
# scientific community so long as proper attribution is given to the journal # 
# article from which it was obtained.                                        #
#                                                                            #
##############################################################################
data_I
_audit_creation_method     SHELXL-97
_database_code_depnum_ccdc_archive     'CCDC 1014380'
_chemical_name_systematic
;
(<i>S</i>)-1-(1,3-Benzothiazol-2-yl)-2,2,2-trifluoroethanol
;
_chemical_name_common     ?
_chemical_formula_moiety     'C9 H6 F3 N O S'
_chemical_formula_sum     'C9 H6 F3 N O S'
_chemical_formula_iupac     'C9 H6 F3 N O S'
_chemical_formula_weight     233.21
_chemical_melting_point     ?
_symmetry_cell_setting     monoclinic
_symmetry_space_group_name_H-M     'P 21'
_symmetry_space_group_name_Hall     'P 2yb'
loop_
    _symmetry_equiv_pos_as_xyz
    'x, y, z'
    '-x, y+1/2, -z'
_cell_length_a     9.2116(9)
_cell_length_b     5.5052(4)
_cell_length_c     10.2279(8)
_cell_angle_alpha     90.00
_cell_angle_beta     107.411(9)
_cell_angle_gamma     90.00
_cell_volume     494.91(7)
_cell_formula_units_Z     2
_cell_measurement_reflns_used     1591
_cell_measurement_theta_min     3.5
_cell_measurement_theta_max     31.8
_cell_measurement_temperature     293(2)
_exptl_crystal_description     needle
_exptl_crystal_colour     colourless
_exptl_crystal_size_max     0.20
_exptl_crystal_size_mid     0.05
_exptl_crystal_size_min     0.05
_exptl_crystal_density_diffrn     1.565
_exptl_crystal_density_meas     ?
_exptl_crystal_density_method     'not measured'
_exptl_crystal_F_000     236
_exptl_absorpt_coefficient_mu     0.342
_exptl_absorpt_correction_type     multi-scan
_exptl_absorpt_process_details
;
(CrysAlis RED; Agilent, 2012)
;
_exptl_absorpt_correction_T_min     0.9348
_exptl_absorpt_correction_T_max     0.9831
_exptl_special_details
;
;
_diffrn_ambient_temperature     293(2)
_diffrn_radiation_type     MoK\a
_diffrn_radiation_wavelength     0.71073
_diffrn_radiation_source     'Enhance (Mo) X-ray Source'
_diffrn_radiation_monochromator     graphite
_diffrn_measurement_device_type     'Agilent Xcalibur3'
_diffrn_measurement_method     '\w scans'
_diffrn_detector_area_resol_mean     16.1827
_diffrn_reflns_number     4650
_diffrn_reflns_av_R_equivalents     0.0267
_diffrn_reflns_av_sigmaI/netI     0.0327
_diffrn_reflns_theta_min     3.55
_diffrn_reflns_theta_max     29.98
_diffrn_reflns_theta_full     29.98
_diffrn_measured_fraction_theta_max     0.997
_diffrn_measured_fraction_theta_full     0.997
_diffrn_reflns_limit_h_min     -10
_diffrn_reflns_limit_h_max     12
_diffrn_reflns_limit_k_min     -7
_diffrn_reflns_limit_k_max     7
_diffrn_reflns_limit_l_min     -13
_diffrn_reflns_limit_l_max     14
_diffrn_standards_number     ?
_diffrn_standards_interval_count     ?
_diffrn_standards_interval_time     ?
_diffrn_standards_decay_%     ?
_refine_special_details
;
Refinement of <i>F</i>^2^ against ALL reflections. The weighted <i>R</i>-factor
<i>wR</i> and goodness of fit <i>S</i> are based on <i>F</i>^2^, conventional
<i>R</i>-factors <i>R</i> are based on <i>F</i>, with <i>F</i> set to zero for
negative <i>F</i>^2^. The threshold expression of <i>F</i>^2^ >
\s(<i>F</i>^2^) is used only for calculating <i>R</i>-factors(gt) <i>etc</i>.
and is not relevant to the choice of reflections for refinement.
<i>R</i>-factors based on <i>F</i>^2^ are statistically about twice as large
as those based on <i>F</i>, and <i>R</i>- factors based on ALL data will be
even larger.
;
_reflns_number_total     2768
_reflns_number_gt     2293
_reflns_threshold_expression     I>2\s(I)
_refine_ls_structure_factor_coef     Fsqd
_refine_ls_matrix_type     full
_refine_ls_R_factor_all     0.0530
_refine_ls_R_factor_gt     0.0417
_refine_ls_wR_factor_gt     0.1003
_refine_ls_wR_factor_ref     0.1075
_refine_ls_goodness_of_fit_ref     1.121
_refine_ls_restrained_S_all     1.124
_refine_ls_number_reflns     2768
_refine_ls_number_parameters     160
_refine_ls_number_restraints     4
_refine_ls_hydrogen_treatment     refall
_refine_ls_weighting_scheme     calc
_refine_ls_weighting_details
                 'calc w=1/[\s^2^(Fo^2^)+(0.0494P)^2^] where P=(Fo^2^+2Fc^2^)/3'
_atom_sites_solution_hydrogens     difmap
_atom_sites_solution_primary     direct
_atom_sites_solution_secondary     difmap
_refine_ls_shift/su_max     0.000
_refine_ls_shift/su_mean     0.000
_refine_diff_density_max     0.205
_refine_diff_density_min     -0.202
_refine_ls_extinction_method     none
_refine_ls_extinction_coef     ?
_refine_ls_abs_structure_details     'Flack (1983), 1199 Friedel pairs'
_refine_ls_abs_structure_Flack     -0.03(9)
loop_
    _atom_type_symbol
    _atom_type_description
    _atom_type_scat_dispersion_real
    _atom_type_scat_dispersion_imag
    _atom_type_scat_source
    'C' 'C' 0.0033 0.0016
                         'International Tables Vol C Tables 4.2.6.8 and 6.1.1.4'
    'H' 'H' 0.0000 0.0000
                         'International Tables Vol C Tables 4.2.6.8 and 6.1.1.4'
    'N' 'N' 0.0061 0.0033
                         'International Tables Vol C Tables 4.2.6.8 and 6.1.1.4'
    'O' 'O' 0.0106 0.0060
                         'International Tables Vol C Tables 4.2.6.8 and 6.1.1.4'
    'F' 'F' 0.0171 0.0103
                         'International Tables Vol C Tables 4.2.6.8 and 6.1.1.4'
    'S' 'S' 0.1246 0.1234
                         'International Tables Vol C Tables 4.2.6.8 and 6.1.1.4'
_computing_data_collection
;
CrysAlis CCD (Agilent, 2012)
;
_computing_cell_refinement
;
CrysAlis CCD (Agilent, 2012)
;
_computing_data_reduction
;
CrysAlis RED (Agilent, 2012)
;
_computing_structure_solution     'SHELXTL (Sheldrick, 2008)'
_computing_structure_refinement     'SHELXTL (Sheldrick, 2008)'
_computing_molecular_graphics     'SHELXTL (Sheldrick, 2008)'
_computing_publication_material     'SHELXTL (Sheldrick, 2008)'
loop_
    _atom_site_type_symbol
    _atom_site_label
    _atom_site_fract_x
    _atom_site_fract_y
    _atom_site_fract_z
    _atom_site_U_iso_or_equiv
    _atom_site_adp_type
    _atom_site_calc_flag
    _atom_site_refinement_flags
    _atom_site_occupancy
    _atom_site_symmetry_multiplicity
    _atom_site_disorder_assembly
    _atom_site_disorder_group
    F F1 0.84725(19) 0.5557(5) 0.85264(17) 0.0991(7) Uani d D 1 1 . .
    F F2 0.89881(19) 0.5084(6) 1.06943(16) 0.1122(8) Uani d D 1 1 . .
    F F3 0.7640(2) 0.2434(2) 0.9323(2) 0.0913(6) Uani d D 1 1 . .
    S S1 0.51635(7) 0.81353(17) 0.68465(5) 0.05600(17) Uani d . 1 1 . .
    N N1 0.4284(2) 0.4285(3) 0.78357(16) 0.0454(4) Uani d . 1 1 . .
    O O1 0.5967(2) 0.5338(3) 1.05476(15) 0.0604(4) Uani d . 1 1 . .
    H H1O 0.582(4) 0.637(7) 1.110(3) 0.088(11) Uiso d . 1 1 . .
    C C1 0.3304(2) 0.4556(4) 0.65070(19) 0.0434(4) Uani d . 1 1 . .
    C C2 0.2101(3) 0.3050(6) 0.5878(2) 0.0579(5) Uani d . 1 1 . .
    H H2 0.189(3) 0.176(5) 0.643(2) 0.046(6) Uiso d . 1 1 . .
    C C3 0.1234(3) 0.3593(6) 0.4559(3) 0.0651(7) Uani d . 1 1 . .
    H H3 0.050(4) 0.253(7) 0.424(3) 0.089(11) Uiso d . 1 1 . .
    C C4 0.1525(3) 0.5594(6) 0.3878(2) 0.0634(7) Uani d . 1 1 . .
    H H4 0.093(3) 0.582(6) 0.293(3) 0.067(8) Uiso d . 1 1 . .
    C C5 0.2713(3) 0.7138(5) 0.4479(2) 0.0569(6) Uani d . 1 1 . .
    H H5 0.299(3) 0.864(7) 0.408(3) 0.072(9) Uiso d . 1 1 . .
    C C6 0.3606(3) 0.6586(4) 0.5814(2) 0.0463(5) Uani d . 1 1 . .
    C C7 0.5280(3) 0.6011(4) 0.81243(18) 0.0440(4) Uani d . 1 1 . .
    C C8 0.6483(3) 0.6243(5) 0.9503(2) 0.0511(5) Uani d . 1 1 . .
    H H8 0.689(2) 0.799(5) 0.976(2) 0.044(5) Uiso d . 1 1 . .
    C C9 0.7885(2) 0.4822(3) 0.95081(14) 0.0689(8) Uani d D 1 1 . .
loop_
    _atom_site_aniso_label
    _atom_site_aniso_U_11
    _atom_site_aniso_U_22
    _atom_site_aniso_U_33
    _atom_site_aniso_U_12
    _atom_site_aniso_U_13
    _atom_site_aniso_U_23
    F1 0.0638(10) 0.153(2) 0.0853(11) -0.0105(12) 0.0298(9) -0.0049(12)
    F2 0.0743(11) 0.165(2) 0.0710(10) 0.0026(14) -0.0187(9) -0.0216(13)
    F3 0.0854(12) 0.0762(13) 0.1038(13) 0.0216(10) 0.0154(10) -0.0137(9)
    S1 0.0703(3) 0.0513(3) 0.0463(3) -0.0111(3) 0.0173(2) 0.0057(2)
    N1 0.0535(10) 0.0439(9) 0.0372(8) -0.0022(8) 0.0111(7) 0.0016(6)
    O1 0.0912(13) 0.0530(10) 0.0380(7) -0.0013(9) 0.0208(7) -0.0040(7)
    C1 0.0462(10) 0.0442(10) 0.0392(9) 0.0031(8) 0.0120(7) 0.0018(8)
    C2 0.0510(11) 0.0607(13) 0.0571(12) -0.0075(13) 0.0088(9) 0.0033(13)
    C3 0.0495(13) 0.078(2) 0.0591(13) 0.0007(13) 0.0028(10) -0.0055(13)
    C4 0.0573(13) 0.0851(19) 0.0413(11) 0.0148(13) 0.0047(9) -0.0017(11)
    C5 0.0678(15) 0.0633(14) 0.0416(11) 0.0140(12) 0.0195(10) 0.0101(10)
    C6 0.0545(12) 0.0476(11) 0.0392(9) 0.0058(9) 0.0177(8) 0.0028(8)
    C7 0.0532(11) 0.0427(10) 0.0363(9) -0.0023(9) 0.0137(8) -0.0020(7)
    C8 0.0655(14) 0.0476(12) 0.0369(10) -0.0071(10) 0.0102(9) -0.0073(8)
    C9 0.0584(15) 0.089(2) 0.0496(13) -0.0059(15) 0.0011(10) -0.0111(13)
_geom_special_details
;
All e.s.d.'s (except the e.s.d. in the dihedral angle between two l.s. planes)
are estimated using the full covariance matrix. The cell e.s.d.'s are taken
into account individually in the estimation of e.s.d.'s in distances, angles
and torsion angles; correlations between e.s.d.'s in cell parameters are only
used when they are defined by crystal symmetry. An approximate (isotropic)
treatment of cell e.s.d.'s is used for estimating e.s.d.'s involving l.s.
planes.
;
loop_
    _geom_bond_atom_site_label_1
    _geom_bond_atom_site_label_2
    _geom_bond_site_symmetry_2
    _geom_bond_distance
    _geom_bond_publ_flag
    F1 C9 . 1.3382(10) ?
    F2 C9 . 1.3372(10) ?
    F3 C9 . 1.3376(10) ?
    S1 C6 . 1.731(2) ?
    S1 C7 . 1.733(2) ?
    N1 C7 . 1.292(3) ?
    N1 C1 . 1.396(2) ?
    O1 C8 . 1.385(3) ?
    O1 H1O . 0.84(4) ?
    C1 C2 . 1.379(3) ?
    C1 C6 . 1.395(3) ?
    C2 C3 . 1.379(3) ?
    C2 H2 . 0.96(3) ?
    C3 C4 . 1.372(4) ?
    C3 H3 . 0.88(4) ?
    C4 C5 . 1.377(4) ?
    C4 H4 . 0.96(3) ?
    C5 C6 . 1.400(3) ?
    C5 H5 . 0.99(4) ?
    C7 C8 . 1.516(3) ?
    C8 C9 . 1.509(3) ?
    C8 H8 . 1.04(3) ?
loop_
    _geom_angle_atom_site_label_1
    _geom_angle_atom_site_label_2
    _geom_angle_atom_site_label_3
    _geom_angle_site_symmetry_1
    _geom_angle_site_symmetry_3
    _geom_angle
    _geom_angle_publ_flag
    C6 S1 C7 . . 88.89(10) ?
    C7 N1 C1 . . 110.59(17) ?
    C8 O1 H1O . . 116(3) ?
    C2 C1 C6 . . 119.94(19) ?
    C2 C1 N1 . . 125.8(2) ?
    C6 C1 N1 . . 114.27(18) ?
    C1 C2 C3 . . 118.3(3) ?
    C1 C2 H2 . . 116.4(13) ?
    C3 C2 H2 . . 125.0(14) ?
    C4 C3 C2 . . 121.8(3) ?
    C4 C3 H3 . . 126(2) ?
    C2 C3 H3 . . 112(2) ?
    C3 C4 C5 . . 121.3(2) ?
    C3 C4 H4 . . 118.2(19) ?
    C5 C4 H4 . . 120.3(18) ?
    C4 C5 C6 . . 117.2(2) ?
    C4 C5 H5 . . 127.0(15) ?
    C6 C5 H5 . . 115.7(16) ?
    C1 C6 C5 . . 121.4(2) ?
    C1 C6 S1 . . 109.85(15) ?
    C5 C6 S1 . . 128.7(2) ?
    N1 C7 C8 . . 123.09(18) ?
    N1 C7 S1 . . 116.39(14) ?
    C8 C7 S1 . . 120.51(17) ?
    O1 C8 C9 . . 107.55(18) ?
    O1 C8 C7 . . 111.31(19) ?
    C9 C8 C7 . . 110.22(16) ?
    O1 C8 H8 . . 108.9(11) ?
    C9 C8 H8 . . 103.3(13) ?
    C7 C8 H8 . . 115.0(12) ?
    F2 C9 F3 . . 106.5(2) ?
    F2 C9 F1 . . 106.24(18) ?
    F3 C9 F1 . . 106.3(2) ?
    F2 C9 C8 . . 111.38(19) ?
    F3 C9 C8 . . 113.65(17) ?
    F1 C9 C8 . . 112.25(18) ?
loop_
    _geom_torsion_atom_site_label_1
    _geom_torsion_atom_site_label_2
    _geom_torsion_atom_site_label_3
    _geom_torsion_atom_site_label_4
    _geom_torsion_site_symmetry_1
    _geom_torsion_site_symmetry_2
    _geom_torsion_site_symmetry_3
    _geom_torsion_site_symmetry_4
    _geom_torsion
    _geom_torsion_publ_flag
    C7 N1 C1 C2 . . . . -179.2(2) ?
    C7 N1 C1 C6 . . . . -0.5(3) ?
    C6 C1 C2 C3 . . . . 0.8(4) ?
    N1 C1 C2 C3 . . . . 179.4(2) ?
    C1 C2 C3 C4 . . . . -1.1(4) ?
    C2 C3 C4 C5 . . . . 0.9(4) ?
    C3 C4 C5 C6 . . . . -0.3(4) ?
    C2 C1 C6 C5 . . . . -0.2(3) ?
    N1 C1 C6 C5 . . . . -179.1(2) ?
    C2 C1 C6 S1 . . . . 179.74(19) ?
    N1 C1 C6 S1 . . . . 0.9(2) ?
    C4 C5 C6 C1 . . . . 0.0(4) ?
    C4 C5 C6 S1 . . . . -180.0(2) ?
    C7 S1 C6 C1 . . . . -0.83(16) ?
    C7 S1 C6 C5 . . . . 179.1(2) ?
    C1 N1 C7 C8 . . . . 178.7(2) ?
    C1 N1 C7 S1 . . . . -0.2(2) ?
    C6 S1 C7 N1 . . . . 0.62(18) ?
    C6 S1 C7 C8 . . . . -178.34(19) ?
    N1 C7 C8 O1 . . . . -30.8(3) ?
    S1 C7 C8 O1 . . . . 148.13(17) ?
    N1 C7 C8 C9 . . . . 88.5(3) ?
    S1 C7 C8 C9 . . . . -92.6(2) ?
    O1 C8 C9 F2 . . . . -61.2(2) ?
    C7 C8 C9 F2 . . . . 177.3(2) ?
    O1 C8 C9 F3 . . . . 59.1(2) ?
    C7 C8 C9 F3 . . . . -62.4(2) ?
    O1 C8 C9 F1 . . . . 179.82(18) ?
    C7 C8 C9 F1 . . . . 58.3(2) ?
loop_
    _geom_hbond_atom_site_label_D
    _geom_hbond_atom_site_label_H
    _geom_hbond_atom_site_label_A
    _geom_hbond_site_symmetry_A
    _geom_hbond_distance_DH
    _geom_hbond_distance_HA
    _geom_hbond_distance_DA
    _geom_hbond_angle_DHA
    O1 H1O N1 2_657 0.84(4) 1.96(4) 2.781(2) 166(4)
_iucr_refine_instructions_details
;
TITL tolm166 in P2(1)
CELL 0.71073   9.2116   5.5052  10.2279  90.000 107.411  90.000
ZERR    2.00   0.0009   0.0004   0.0008   0.000   0.009   0.000
LATT -1
SYMM -X, 0.5+Y, -Z
SFAC C H N O F S
UNIT 18 12 2 2 6 2
acta
omit 0 60
conf
size 0.2 0.05 0.05
temp 20
eqiv $1 1-x,0.5+y,2-z
htab o1 n1_$1
dfix 1.34 0.001 c9 f1 c9 f2 c9 f3
L.S. 4
BOND
FMAP 2
PLAN 20
WGHT    0.049400
FVAR      13.93067
F1    5    0.847245    0.555738    0.852641    11.00000    0.06383    0.15319 =
         0.08531   -0.00490    0.02984   -0.01051
F2    5    0.898813    0.508399    1.069426    11.00000    0.07426    0.16462 =
         0.07103   -0.02164   -0.01872    0.00259
F3    5    0.763952    0.243392    0.932338    11.00000    0.08540    0.07620 =
         0.10378   -0.01375    0.01541    0.02165
S1    6    0.516353    0.813532    0.684651    11.00000    0.07032    0.05127 =
         0.04634    0.00573    0.01733   -0.01110
N1    3    0.428403    0.428463    0.783566    11.00000    0.05355    0.04389 =
         0.03717    0.00159    0.01112   -0.00223
O1    4    0.596690    0.533844    1.054757    11.00000    0.09116    0.05304 =
         0.03795   -0.00404    0.02076   -0.00135
H1O   2    0.581789    0.636573    1.110227    11.00000    0.08784
C1    1    0.330397    0.455622    0.650697    11.00000    0.04618    0.04421 =
         0.03920    0.00184    0.01195    0.00314
C2    1    0.210088    0.305013    0.587837    11.00000    0.05100    0.06076 =
         0.05714    0.00333    0.00881   -0.00753
H2    2    0.188675    0.176099    0.643228    11.00000    0.04612
C3    1    0.123447    0.359331    0.455904    11.00000    0.04948    0.07777 =
         0.05912   -0.00547    0.00281    0.00071
H3    2    0.050421    0.253553    0.423692    11.00000    0.08848
C4    1    0.152500    0.559404    0.387824    11.00000    0.05727    0.08510 =
         0.04130   -0.00165    0.00468    0.01477
H4    2    0.093367    0.581610    0.293485    11.00000    0.06714
C5    1    0.271326    0.713762    0.447870    11.00000    0.06777    0.06332 =
         0.04163    0.01011    0.01952    0.01399
H5    2    0.299392    0.863862    0.407889    11.00000    0.07199
C6    1    0.360604    0.658580    0.581384    11.00000    0.05447    0.04763 =
         0.03917    0.00275    0.01775    0.00577
C7    1    0.528017    0.601060    0.812431    11.00000    0.05319    0.04271 =
         0.03632   -0.00203    0.01373   -0.00231
C8    1    0.648263    0.624346    0.950321    11.00000    0.06547    0.04764 =
         0.03686   -0.00726    0.01023   -0.00710
H8    2    0.689487    0.798765    0.975781    11.00000    0.04410
C9    1    0.788459    0.482174    0.950805    11.00000    0.05840    0.08884 =
         0.04959   -0.01108    0.00111   -0.00590
HKLF 4
;
data_global
_journal_date_recd_electronic     2014-06-26
_journal_date_accepted     2014-07-16
_journal_name_full     'Acta Crystallographica, Section E'
_journal_year     2014
_journal_volume     70
_journal_issue      9
_journal_page_first     o946
_journal_page_last     o946
_journal_paper_category     HO
_journal_paper_doi     10.1107/S1600536814016547
_journal_coeditor_code     LH5717
_publ_contact_author_name     'Shishkina, S.V.'
_publ_contact_author_address
;    STC "Institute for Single Crystals"
     National Academy of Sciences of Ukraine
     60 Lenina ave.
     Kharkiv 61001
     Ukraine
;
_publ_contact_author_email     sveta@xray.isc.kharkov.com
_publ_contact_author_fax     '+(380) 572-340-93-39'
_publ_contact_author_phone     '+(380) 572-341-02-58'
_publ_section_title
;
Crystal structure of
(<i>S</i>)-1-(1,3-benzothiazol-2-yl)-2,2,2-trifluoroethanol
;
loop_
    _publ_author_name
    _publ_author_address
    'Svitlana V. Shishkina'
;    STC "Institute for Single Crystals"
     National Academy of Sciences of Ukraine
     60 Lenina ave.
     Kharkiv 61001
     Ukraine
;
    'Olexandr V. Kucher'
;    Institute of Bioorganic Chemistry and Petrochemistry
     National Academy of Science of Ukraine
     1 Murmanska St
     Kyiv 02904
     Ukraine
;
    'Anastasiya O. Kolodiazhnaya'
;    Institute of Bioorganic Chemistry and Petrochemistry
     National Academy of Science of Ukraine
     1 Murmanska St
     Kyiv 02904
     Ukraine
;
    'Oleg B. Smolii'
;    Institute of Bioorganic Chemistry and Petrochemistry
     National Academy of Science of Ukraine
     1 Murmanska St
     Kyiv 02904
     Ukraine
;
    'Andrey A. Tolmachev'
;    ChemBioCenter
     Kyiv National Taras Shevchenko University
     61 Chervonotkatska St
     Kyiv 02094
;
