# Supplementary material for: Crystal structure of (S)-1-(1,3-benzo­thia­zol-2-yl)-2,2,2-tri­fluoro­ethanol
Source: Acta Crystallogr Sect E Struct Rep Online. 2014 Aug 1;70(Pt 9):o946. doi: 10.1107/S1600536814016547 (PMC4186080; doi:10.1107/S1600536814016547)
Supplement: Supplementary file 2 [file e-70-0o946-Isup2.hkl]

# 
# h,k,l, Fc-squared, Fo-squared, sigma(Fo-squared) and status flag 
# 
data_I
_shelx_title ' tolm166 in P2(1)' 
_shelx_refln_list_code          4 
_shelx_F_calc_maximum       70.49 
_exptl_crystal_F_000       236.00 
_reflns_d_resolution_high  0.7111 
 
loop_ 
 _symmetry_equiv_pos_as_xyz 
 'x, y, z' 
 '-x, y+1/2, -z' 
 
_cell_length_a     9.2116 
_cell_length_b     5.5052 
_cell_length_c    10.2279 
_cell_angle_alpha  90.000 
_cell_angle_beta  107.411 
_cell_angle_gamma  90.000 
 
_shelx_F_squared_multiplier     1.000 
 
loop_ 
 _refln_index_h 
 _refln_index_k 
 _refln_index_l 
 _refln_F_squared_calc 
 _refln_F_squared_meas 
 _refln_F_squared_sigma 
 _refln_observed_status 
   2  -7   0        1.68        1.33      0.90 o 
   3  -7   0        0.08        0.00      0.68 o 
   4  -7   0        1.23        1.09      0.86 o 
   5  -7   0        2.03        2.49      1.09 o 
   3  -6   0        2.55        3.97      1.25 o 
   4  -6   0        3.09        2.88      1.10 o 
   5  -6   0        2.52        2.23      0.92 o 
   6  -6   0       10.84       12.04      1.96 o 
   7  -6   0       11.41       13.78      2.11 o 
   3  -5   0       18.71       22.75      2.39 o 
   4  -5   0        0.33        0.40      0.49 o 
   5  -5   0        6.33        5.63      1.22 o 
   6  -5   0        4.44        4.37      1.14 o 
   7  -5   0        5.89        5.08      1.18 o 
   8  -5   0        6.90        7.28      1.50 o 
   9  -5   0        5.92        7.27      1.58 o 
   1  -4   0       37.32       38.00      1.22 o 
   3  -4   0      231.47      261.72      7.12 o 
   4  -4   0       34.26       42.16      2.86 o 
   5  -4   0       22.43       21.42      2.05 o 
   6  -4   0       45.47       55.89      3.41 o 
   7  -4   0        7.33        8.02      1.36 o 
   8  -4   0        5.30        5.23      1.16 o 
   9  -4   0        3.18        2.47      0.90 o 
  10  -4   0        1.72        0.94      0.70 o 
   3  -3   0       25.74       26.20      1.96 o 
   4  -3   0       35.77       29.12      2.09 o 
   5  -3   0       20.20       18.77      1.75 o 
   6  -3   0        3.97        4.49      0.95 o 
   7  -3   0        8.39       11.51      1.47 o 
   8  -3   0        5.69        6.60      1.27 o 
   9  -3   0        2.47        1.36      0.59 o 
  10  -3   0        2.85        2.22      0.78 o 
  11  -3   0        4.63        6.28      1.44 o 
   2  -2   0      171.93      170.73      3.97 o 
   3  -2   0      139.72      155.35      3.91 o 
   4  -2   0      936.91     1033.53     13.09 o 
   5  -2   0       53.12       49.39      2.40 o 
   6  -2   0        1.16        0.94      0.45 o 
   7  -2   0       42.57       40.70      2.52 o 
   8  -2   0       15.80       15.33      1.72 o 
   9  -2   0        7.02        7.53      1.35 o 
  10  -2   0       10.83       13.93      1.83 o 
  11  -2   0        5.05        3.49      1.02 o 
   2  -1   0      205.78      225.11      3.55 o 
   3  -1   0      864.32      916.76     10.28 o 
   4  -1   0      189.85      213.30      4.41 o 
   5  -1   0        2.53        1.45      0.45 o 
   6  -1   0       63.16       60.86      2.76 o 
   7  -1   0       77.05       80.89      3.40 o 
   8  -1   0       23.71       25.54      2.11 o 
   9  -1   0        1.84        1.68      0.69 o 
  10  -1   0        2.05        1.66      0.79 o 
  11  -1   0        5.60        6.41      1.33 o 
  12  -1   0        1.21        1.29      0.73 o 
   2   0   0       67.41       68.25      1.58 o 
   3   0   0     1743.12     1678.93     15.97 o 
   4   0   0       36.42       48.53      1.83 o 
   5   0   0       56.74       48.43      2.10 o 
   6   0   0       37.71       41.84      2.14 o 
   7   0   0       28.43       29.77      1.96 o 
   8   0   0       33.51       33.54      2.34 o 
   9   0   0        3.43        2.94      0.77 o 
  10   0   0        0.13        0.47      0.53 o 
  11   0   0        1.75        2.35      0.81 o 
  12   0   0        0.00        0.10      0.54 o 
   1   1   0       90.91       80.02      1.70 o 
   2   1   0      207.95      208.27     22.54 o 
   3   1   0      861.79      930.42     10.43 o 
   4   1   0      187.62      200.13      4.27 o 
   5   1   0        2.97        2.33      0.59 o 
   6   1   0       63.47       65.62      2.81 o 
   7   1   0       77.08       75.47      3.32 o 
   8   1   0       23.27       24.98      2.04 o 
   9   1   0        1.90        3.02      0.87 o 
  10   1   0        1.87        2.03      0.87 o 
  11   1   0        5.43        6.31      1.36 o 
  12   1   0        1.17        0.42      0.47 o 
   0   2   0       52.31       41.92      5.18 o 
   1   2   0      158.04      140.08      2.60 o 
   2   2   0      180.81      162.92      5.78 o 
   3   2   0      143.91      116.72     19.93 o 
   4   2   0      930.62      913.78     56.04 o 
   5   2   0       53.39       51.45      2.47 o 
   6   2   0        0.91        0.23      0.43 o 
   7   2   0       41.52       38.21      2.46 o 
   8   2   0       15.18       15.57      1.66 o 
   9   2   0        6.75        5.25      1.08 o 
  10   2   0       10.88        9.42      1.55 o 
  11   2   0        5.12        5.38      1.24 o 
   1   3   0      508.01      468.38      5.11 o 
   2   3   0      106.34      126.13      1.92 o 
   3   3   0       26.72       25.82      1.20 o 
   4   3   0       36.50       29.35      1.17 o 
   5   3   0       20.95       19.11      3.11 o 
   6   3   0        4.43        4.19      0.87 o 
   7   3   0        7.86        8.28      1.29 o 
   8   3   0        5.80        4.86      1.04 o 
   9   3   0        2.56        2.54      0.98 o 
  10   3   0        2.80        2.68      0.96 o 
  11   3   0        4.64        4.50      1.15 o 
   0   4   0      118.81      118.21      2.44 o 
   1   4   0       39.38       36.89      0.84 o 
   2   4   0      157.66      146.78      2.38 o 
   3   4   0      231.10      229.47      4.50 o 
   4   4   0       33.01       34.46      4.99 o 
   5   4   0       23.03       21.92      3.81 o 
   6   4   0       46.23       52.69      3.47 o 
   7   4   0        7.41        6.83      1.31 o 
   8   4   0        5.35        5.17      1.26 o 
   9   4   0        3.16        2.76      0.77 o 
  10   4   0        1.67        1.06      0.64 o 
   1   5   0        8.59        8.10      0.53 o 
   2   5   0       46.79       48.44      1.35 o 
   3   5   0       18.27       16.85      1.19 o 
   4   5   0        0.38        0.87      0.44 o 
   5   5   0        6.39        6.30      0.89 o 
   6   5   0        4.50        4.71      0.82 o 
   7   5   0        5.81        5.94      0.99 o 
   8   5   0        6.86        6.07      0.99 o 
   9   5   0        5.95        6.86      1.27 o 
   0   6   0       23.51       22.15      1.59 o 
   1   6   0       23.31       22.15      1.09 o 
   2   6   0        8.36        8.81      0.69 o 
   3   6   0        2.54        2.07      0.41 o 
   4   6   0        2.89        2.18      0.62 o 
   5   6   0        2.48        2.01      0.63 o 
   6   6   0       10.65        9.12      1.19 o 
   7   6   0       11.29        9.55      1.32 o 
   1   7   0        3.38        2.49      0.52 o 
   2   7   0        1.66        0.40      0.43 o 
   3   7   0        0.07        0.46      0.40 o 
   4   7   0        1.21        1.46      0.88 o 
   5   7   0        2.00        1.00      0.77 o 
  -5  -7   1        1.11        0.44      0.69 o 
  -4  -7   1        2.96        2.94      1.18 o 
  -3  -7   1        4.02        4.71      1.41 o 
  -2  -7   1        2.53        8.82      1.75 o 
   2  -7   1        2.87        3.02      1.20 o 
   3  -7   1        1.70        0.71      0.78 o 
   4  -7   1        1.42        1.90      1.00 o 
  -8  -6   1        0.68        0.47      0.72 o 
  -7  -6   1        3.80        3.52      1.15 o 
  -6  -6   1        3.09        3.26      1.03 o 
  -5  -6   1        3.65        3.13      1.05 o 
  -4  -6   1        7.86        9.83      1.84 o 
  -3  -6   1        7.66        8.48      1.58 o 
   3  -6   1        1.28        0.79      0.74 o 
   4  -6   1        1.02        0.14      0.61 o 
   5  -6   1        3.78        4.92      1.30 o 
   6  -6   1        0.65        0.71      0.79 o 
   7  -6   1        1.04        1.48      0.80 o 
  -9  -5   1        1.03        0.93      0.67 o 
  -8  -5   1        8.12       10.02      1.79 o 
  -7  -5   1        3.43        2.54      0.94 o 
  -6  -5   1        4.98        4.59      1.23 o 
  -5  -5   1        3.74        4.55      1.16 o 
  -4  -5   1        7.09        7.20      1.41 o 
  -3  -5   1       29.81       32.57      2.81 o 
   3  -5   1       30.75       36.34      2.94 o 
   4  -5   1       40.73       48.85      3.50 o 
   5  -5   1       32.15       35.31      2.87 o 
   6  -5   1       13.66       17.11      2.05 o 
   7  -5   1        0.15        0.27      0.57 o 
   8  -5   1        3.16        2.65      0.88 o 
   9  -5   1        0.45        0.85      0.71 o 
 -10  -4   1        2.08        1.56      0.76 o 
  -9  -4   1        3.42        4.01      1.12 o 
  -8  -4   1        7.71        7.16      1.40 o 
  -7  -4   1       28.12       29.69      2.55 o 
  -6  -4   1       36.12       47.27      3.16 o 
  -5  -4   1       18.13       18.70      1.91 o 
  -4  -4   1       87.18      103.69      4.53 o 
  -3  -4   1      251.54      318.25      7.94 o 
  -1  -4   1       25.39       23.85      1.05 o 
   0  -4   1       33.91       36.67      1.64 o 
   3  -4   1        2.78        1.92      0.83 o 
   4  -4   1        0.27        0.00      0.41 o 
   5  -4   1        0.25        0.00      0.41 o 
   6  -4   1       16.80       17.83      1.99 o 
   7  -4   1        8.41        6.92      1.25 o 
   8  -4   1        2.03        1.72      0.75 o 
   9  -4   1        2.46        2.09      0.87 o 
  10  -4   1        0.26        0.00      0.58 o 
 -11  -3   1        0.61        0.71      0.70 o 
 -10  -3   1        0.33        0.54      0.50 o 
  -9  -3   1        5.40        6.50      1.26 o 
  -8  -3   1       11.13       11.23      1.56 o 
  -7  -3   1        3.79        3.77      0.88 o 
  -6  -3   1       28.39       29.01      2.25 o 
  -5  -3   1       58.89       65.71      3.22 o 
  -4  -3   1      182.03      170.24      4.95 o 
  -3  -3   1      137.21      147.33      4.66 o 
  -2  -3   1       66.41       54.10      1.39 o 
  -1  -3   1      123.18      101.59      1.64 o 
   3  -3   1       53.31       54.45      2.77 o 
   4  -3   1       95.12       99.53      3.73 o 
   5  -3   1       38.53       40.07      2.49 o 
   6  -3   1       18.83       21.39      1.89 o 
   7  -3   1        5.95        7.25      1.21 o 
   8  -3   1        9.11        8.57      1.40 o 
   9  -3   1        9.09        9.14      1.48 o 
  10  -3   1        2.12        2.30      0.92 o 
  11  -3   1        1.98        1.63      0.86 o 
 -12  -2   1        0.71        0.00      0.75 o 
 -11  -2   1        5.76        6.78      1.42 o 
 -10  -2   1        7.15       10.22      1.59 o 
  -9  -2   1        0.79        0.49      0.62 o 
  -8  -2   1       26.22       25.43      2.21 o 
  -7  -2   1        2.82        3.15      0.83 o 
  -6  -2   1        7.67        8.55      1.13 o 
  -5  -2   1      125.43      130.87      4.03 o 
  -4  -2   1       70.12       84.11      3.02 o 
  -3  -2   1      263.32      266.91      5.26 o 
  -2  -2   1      705.70      743.04      9.84 o 
  -1  -2   1      120.62      125.75      3.66 o 
   2  -2   1       55.23       60.45      2.33 o 
   3  -2   1       54.50       62.02      2.40 o 
   4  -2   1       15.92       12.86      0.75 o 
   5  -2   1       61.65       60.40      4.67 o 
   6  -2   1       43.49       38.02      5.48 o 
   7  -2   1        7.38        6.78      1.07 o 
   8  -2   1        3.17        4.63      1.02 o 
   9  -2   1        3.73        2.30      0.73 o 
  10  -2   1        2.92        3.14      0.95 o 
  11  -2   1        0.38        0.60      0.46 o 
 -12  -1   1        1.38        1.23      0.86 o 
 -11  -1   1        3.01        2.48      0.81 o 
 -10  -1   1       11.58       11.47      1.64 o 
  -9  -1   1        9.57        9.68      1.43 o 
  -8  -1   1        1.50        1.43      0.61 o 
  -7  -1   1       36.97       32.59      2.25 o 
  -6  -1   1      166.54      162.44      4.55 o 
  -5  -1   1      300.07      320.37      6.08 o 
  -4  -1   1       24.20       27.47      1.53 o 
  -3  -1   1      924.77      940.79     10.54 o 
  -2  -1   1     3431.09     3417.66     29.65 o 
  -1  -1   1     4969.29     5152.90     42.69 o 
   0  -1   1      399.82      413.51      3.17 o 
   2  -1   1       76.40       69.73      1.04 o 
   3  -1   1      528.29      546.23      7.08 o 
   4  -1   1      228.28      242.69      4.70 o 
   5  -1   1      396.82      297.09     61.78 o 
   6  -1   1       87.26       87.94      3.29 o 
   7  -1   1       15.44       17.44      1.57 o 
   8  -1   1       95.28      101.74      9.75 o 
   9  -1   1       15.75       15.25      1.72 o 
  10  -1   1        3.17        3.53      0.96 o 
  11  -1   1        1.88        2.95      1.04 o 
 -12   0   1        2.52        2.41      1.02 o 
 -11   0   1        3.65        3.42      1.18 o 
 -10   0   1       17.24       16.98      1.94 o 
  -9   0   1       77.74       95.10      4.16 o 
  -8   0   1        6.18        7.90      1.14 o 
  -7   0   1       40.70       45.68      2.45 o 
  -6   0   1      457.75      476.99      8.05 o 
  -5   0   1      179.00      205.33      4.51 o 
  -4   0   1      388.33      389.34      6.04 o 
  -3   0   1      104.08      115.74      2.59 o 
  -2   0   1      662.76      599.09      6.55 o 
   1   0   1       58.68       51.15      0.62 o 
   2   0   1      696.49      654.49      8.02 o 
   3   0   1       31.51       24.35      1.09 o 
   4   0   1        8.44        7.42      0.73 o 
   5   0   1       46.30       41.05      1.88 o 
   6   0   1        2.27        3.17      0.64 o 
   7   0   1       37.53       39.67      2.25 o 
   8   0   1        0.24        0.48      0.48 o 
   9   0   1       22.05       25.07      1.51 o 
  10   0   1       16.03       18.61      2.20 o 
  11   0   1        1.45        0.62      0.62 o 
  12   0   1        4.60        3.31      1.04 o 
 -12   1   1        1.39        1.45      0.84 o 
 -11   1   1        3.03        3.03      1.05 o 
 -10   1   1       11.53       11.60      1.68 o 
  -9   1   1        9.50        8.93      1.34 o 
  -8   1   1        1.56        3.11      0.84 o 
  -7   1   1       36.80       33.04      2.13 o 
  -6   1   1      164.61      152.62      4.34 o 
  -5   1   1      304.44      324.40      6.14 o 
  -4   1   1       24.22       28.21      1.53 o 
  -3   1   1      911.13      951.17     10.74 o 
  -2   1   1     3424.19     3455.57     20.63 o 
  -1   1   1     4918.87     4843.68     40.34 o 
   0   1   1      384.63      398.14      3.31 o 
   1   1   1     2248.57     2069.84     23.90 o 
   2   1   1       73.09       70.03      0.99 o 
   3   1   1      542.05      542.51      4.76 o 
   4   1   1      229.24      233.77      4.64 o 
   5   1   1      391.30      395.73      6.88 o 
   6   1   1       85.18       85.54      3.18 o 
   7   1   1       15.07       16.45      1.55 o 
   8   1   1       95.97      108.99      4.30 o 
   9   1   1       16.22       14.25      1.18 o 
  10   1   1        3.35        3.65      0.73 o 
  11   1   1        1.87        1.61      0.55 o 
 -12   2   1        0.76        1.39      0.90 o 
 -11   2   1        5.95        5.11      1.22 o 
 -10   2   1        7.16        8.82      1.49 o 
  -9   2   1        0.70        0.39      0.49 o 
  -8   2   1       26.18       24.65      2.17 o 
  -7   2   1        2.48        2.91      0.72 o 
  -6   2   1        7.64        6.73      1.06 o 
  -5   2   1      124.82      130.09      4.05 o 
  -4   2   1       70.34       77.11      2.92 o 
  -3   2   1      260.31      254.80      6.19 o 
  -2   2   1      700.90      714.48      6.18 o 
  -1   2   1      116.99      122.75      2.09 o 
   0   2   1     1382.49     1306.58     30.54 o 
   1   2   1      262.79      245.91     11.70 o 
   2   2   1       56.42       65.06      2.25 o 
   3   2   1       54.58       50.30      1.70 o 
   4   2   1       15.79       14.29      1.02 o 
   5   2   1       61.30       58.77      3.72 o 
   6   2   1       43.08       36.03      2.01 o 
   7   2   1        7.16        6.01      0.65 o 
   8   2   1        3.07        4.02      0.92 o 
   9   2   1        3.87        3.63      0.75 o 
  10   2   1        3.01        2.98      0.67 o 
  11   2   1        0.37        0.52      1.24 o 
 -11   3   1        0.60        0.98      0.88 o 
 -10   3   1        0.35        1.55      0.87 o 
  -9   3   1        5.55        6.23      1.29 o 
  -8   3   1       11.44       11.62      1.57 o 
  -7   3   1        4.02        3.55      0.89 o 
  -6   3   1       28.16       29.17      2.25 o 
  -5   3   1       59.65       58.76      2.44 o 
  -4   3   1      186.30      156.13     10.79 o 
  -3   3   1      140.88      146.68     10.56 o 
  -2   3   1       64.01       54.21      1.32 o 
  -1   3   1      127.11      102.18      1.49 o 
   0   3   1      114.91      106.34      1.97 o 
   1   3   1      427.23      391.52     12.52 o 
   2   3   1      203.20      202.58      4.57 o 
   3   3   1       53.66       48.54      1.46 o 
   4   3   1       94.47       99.04      2.66 o 
   5   3   1       38.94       32.74      5.30 o 
   6   3   1       19.82       19.12      1.78 o 
   7   3   1        6.36        6.26      0.87 o 
   8   3   1        9.36       11.62      1.18 o 
   9   3   1        9.08        8.83      1.10 o 
  10   3   1        2.12        2.51      0.73 o 
  11   3   1        1.98        0.92      0.54 o 
 -10   4   1        2.14        3.03      1.09 o 
  -9   4   1        3.40        3.98      1.12 o 
  -8   4   1        8.03        7.62      1.45 o 
  -7   4   1       28.47       28.57      2.61 o 
  -6   4   1       35.87       39.08      4.36 o 
  -5   4   1       17.15       14.79      2.83 o 
  -4   4   1       86.77       87.82     13.08 o 
  -3   4   1      253.51      271.64      6.92 o 
  -2   4   1       42.97       37.75      0.97 o 
  -1   4   1       24.58       24.27      1.13 o 
   0   4   1       35.10       33.89      0.83 o 
   1   4   1       38.79       42.60      1.43 o 
   2   4   1        8.94        9.63      0.89 o 
   3   4   1        2.79        2.23      0.30 o 
   4   4   1        0.25        0.30      0.22 o 
   5   4   1        0.27        0.00      0.77 o 
   6   4   1       17.07       17.02      1.42 o 
   7   4   1        8.55        7.64      1.14 o 
   8   4   1        2.06        1.90      0.61 o 
   9   4   1        2.54        1.98      0.86 o 
  10   4   1        0.23        0.39      0.74 o 
  -9   5   1        1.00        1.09      0.60 o 
  -8   5   1        8.16       10.55      1.89 o 
  -7   5   1        3.45        3.76      1.09 o 
  -6   5   1        4.72        3.10      1.05 o 
  -5   5   1        3.63        3.27      1.20 o 
  -4   5   1        6.54        5.15      0.93 o 
  -3   5   1       28.77       25.10      1.12 o 
  -2   5   1       72.64       77.66      2.51 o 
  -1   5   1       86.83       90.00      2.00 o 
   0   5   1      136.10      132.12      3.25 o 
   1   5   1      127.55      130.07      2.44 o 
   2   5   1       54.46       55.49      1.65 o 
   3   5   1       31.05       30.21      1.47 o 
   4   5   1       40.55       36.46      2.08 o 
   5   5   1       32.04       28.65      1.85 o 
   6   5   1       14.22       13.31      1.09 o 
   7   5   1        0.20        0.34      0.38 o 
   8   5   1        2.96        2.02      0.53 o 
   9   5   1        0.40        0.00      0.62 o 
  -8   6   1        0.69        0.00      0.68 o 
  -7   6   1        3.80        2.32      0.99 o 
  -6   6   1        3.16        2.35      1.02 o 
  -5   6   1        3.70        3.06      1.38 o 
  -4   6   1        7.80        6.74      0.88 o 
  -3   6   1        7.75        6.33      1.23 o 
  -2   6   1        5.21        4.30      0.70 o 
  -1   6   1        1.90        1.72      0.38 o 
   0   6   1        9.26        9.12      0.70 o 
   1   6   1       12.84       12.46      0.81 o 
   2   6   1        0.19        0.00      0.22 o 
   3   6   1        1.32        1.06      0.42 o 
   4   6   1        1.04        0.49      0.54 o 
   5   6   1        3.82        3.65      0.82 o 
   6   6   1        0.66        0.63      0.46 o 
   7   6   1        0.99        0.82      0.86 o 
  -5   7   1        1.15        1.68      1.09 o 
  -4   7   1        2.99        1.31      0.58 o 
  -3   7   1        3.96        3.54      0.78 o 
  -2   7   1        2.51        1.45      0.55 o 
  -1   7   1        0.88        0.29      0.40 o 
   0   7   1        0.30        0.39      0.34 o 
   1   7   1        1.56        1.00      0.42 o 
   2   7   1        3.04        2.28      0.86 o 
   3   7   1        1.86        1.49      1.00 o 
   4   7   1        1.38        1.16      1.06 o 
  -5  -7   2        0.26        1.27      0.79 o 
  -4  -7   2        1.25        1.13      0.93 o 
  -3  -7   2        6.71        7.09      1.70 o 
  -2  -7   2       11.93       13.85      2.21 o 
   2  -7   2        5.22        4.95      1.37 o 
   3  -7   2        1.89        2.19      0.96 o 
   4  -7   2        1.87        1.07      0.79 o 
  -8  -6   2        0.41        0.87      0.72 o 
  -7  -6   2        1.67        1.98      0.95 o 
  -6  -6   2        2.81        4.02      1.14 o 
  -5  -6   2        0.65        0.00      0.57 o 
  -4  -6   2        4.76        5.31      1.34 o 
  -3  -6   2        3.55        3.92      1.23 o 
  -2  -6   2       11.95       14.18      2.06 o 
   3  -6   2        5.67        4.73      1.25 o 
   4  -6   2        9.97       10.79      1.21 o 
   5  -6   2       16.19       18.50      2.01 o 
   6  -6   2        5.15        4.54      0.89 o 
   7  -6   2        1.33        1.64      0.67 o 
  -9  -5   2        3.55        3.43      1.13 o 
  -8  -5   2        6.30        7.74      1.55 o 
  -7  -5   2        5.61        6.20      1.35 o 
  -6  -5   2       17.12       19.21      2.21 o 
  -5  -5   2       28.03       34.81      2.89 o 
  -4  -5   2       40.19       46.41      3.38 o 
  -3  -5   2       28.76       35.15      2.98 o 
   1  -5   2       20.51       21.11      1.56 o 
   2  -5   2       10.32       12.14      1.37 o 
   3  -5   2        0.39        0.87      0.59 o 
   4  -5   2        1.98        1.72      0.74 o 
   5  -5   2       12.12       12.60      1.74 o 
   6  -5   2       13.95       15.66      2.02 o 
   7  -5   2        1.51        1.69      0.75 o 
   8  -5   2        0.86        1.32      0.79 o 
 -10  -4   2        6.84        6.01      1.47 o 
  -9  -4   2        2.80        3.24      0.98 o 
  -8  -4   2        2.39        2.27      0.91 o 
  -7  -4   2        3.67        2.78      0.85 o 
  -6  -4   2        7.84       10.18      1.50 o 
  -5  -4   2       60.91       61.92      3.41 o 
  -4  -4   2      107.72      121.59      4.91 o 
  -3  -4   2       96.73      111.25      4.56 o 
  -2  -4   2       21.72       20.22      0.98 o 
  -1  -4   2        3.78        3.35      0.53 o 
   0  -4   2       37.33       34.37      1.69 o 
   1  -4   2       42.53       37.21      2.03 o 
   3  -4   2       66.64       73.69      3.75 o 
   4  -4   2       56.85       67.26      3.60 o 
   5  -4   2        7.02        7.75      1.27 o 
   6  -4   2       26.63       30.20      2.53 o 
   7  -4   2       14.91       14.30      1.80 o 
   8  -4   2       10.14       12.23      1.73 o 
   9  -4   2        7.90        8.21      1.49 o 
 -11  -3   2        0.92        0.00      0.55 o 
 -10  -3   2        6.66        6.06      1.35 o 
  -9  -3   2        7.80       10.03      1.56 o 
  -8  -3   2        8.31       11.26      1.60 o 
  -7  -3   2       37.00       42.02      2.86 o 
  -6  -3   2       59.45       64.78      3.32 o 
  -5  -3   2      105.15      114.91      4.25 o 
  -4  -3   2       19.39       19.84      1.67 o 
  -3  -3   2       22.04       18.90      1.65 o 
  -2  -3   2      189.90      176.86      2.69 o 
  -1  -3   2       37.05       40.78      0.99 o 
   0  -3   2      271.59      270.53      4.63 o 
   1  -3   2      445.27      446.73      7.16 o 
   3  -3   2       75.75       80.03      3.37 o 
   4  -3   2       33.44       35.92      2.22 o 
   5  -3   2       65.19       65.89      3.16 o 
   6  -3   2       26.92       23.24      1.97 o 
   7  -3   2       12.00        9.09      1.40 o 
   8  -3   2        1.37        0.47      0.57 o 
   9  -3   2        1.13        1.27      0.67 o 
  10  -3   2        3.43        4.27      1.11 o 
 -12  -2   2        1.76        2.24      0.76 o 
 -11  -2   2        0.51        0.00      0.71 o 
 -10  -2   2        5.53        5.03      1.24 o 
  -9  -2   2        8.73        8.98      1.39 o 
  -8  -2   2        1.02        0.88      0.58 o 
  -7  -2   2       18.19       22.01      1.96 o 
  -6  -2   2       29.79       30.03      2.07 o 
  -5  -2   2       21.30       22.94      1.71 o 
  -4  -2   2        1.18        1.68      0.54 o 
  -3  -2   2      345.59      393.04      6.61 o 
  -2  -2   2      176.50      197.79      4.42 o 
  -1  -2   2      467.04      461.46      5.70 o 
   0  -2   2      262.56      257.33      2.88 o 
   1  -2   2      573.86      588.41      7.85 o 
   2  -2   2      459.96      489.16      7.42 o 
   3  -2   2       27.89       32.14      1.71 o 
   4  -2   2       23.31       22.53      2.19 o 
   5  -2   2        3.73        3.11      0.36 o 
   6  -2   2       59.33       64.64      3.02 o 
   7  -2   2       82.63       90.75      3.74 o 
   8  -2   2        9.55        9.45      1.37 o 
   9  -2   2       18.52       21.91      2.15 o 
  10  -2   2        4.76        6.29      1.31 o 
  11  -2   2        0.18        0.15      1.27 o 
 -12  -1   2        0.68        0.66      0.66 o 
 -11  -1   2        0.49        1.05      0.66 o 
 -10  -1   2       17.40       17.39      2.01 o 
  -9  -1   2       10.02        9.04      1.36 o 
  -8  -1   2       54.71       59.63      3.16 o 
  -7  -1   2       87.86       98.29      3.83 o 
  -6  -1   2       42.57       37.42      2.15 o 
  -5  -1   2      299.96      314.42      6.09 o 
  -4  -1   2      360.21      401.76      6.51 o 
  -3  -1   2     2159.77     2229.70     20.99 o 
  -2  -1   2     1249.11     1345.04     12.86 o 
  -1  -1   2     1018.16     1027.73     28.89 o 
   0  -1   2      323.73      308.83      3.03 o 
   1  -1   2      302.81      295.76      4.53 o 
   2  -1   2      172.97      154.81      3.18 o 
   3  -1   2      257.66      243.88      3.71 o 
   4  -1   2       10.24        9.81      0.82 o 
   5  -1   2       47.67       45.23      1.38 o 
   6  -1   2       90.18       84.08      6.14 o 
   7  -1   2        3.65        3.42      0.52 o 
   8  -1   2        5.52        4.90      0.64 o 
   9  -1   2       22.96       27.14      2.29 o 
  10  -1   2        2.19        2.16      0.62 o 
  11  -1   2        0.72        0.93      1.05 o 
 -12   0   2        1.75        0.75      0.71 o 
 -11   0   2        0.38        0.00      0.60 o 
 -10   0   2        3.57        4.53      1.07 o 
  -9   0   2       11.59       10.41      1.39 o 
  -8   0   2        1.21        1.30      0.65 o 
  -7   0   2        8.05        6.90      1.05 o 
  -6   0   2        6.51       11.45      1.13 o 
  -5   0   2        4.52        4.53      0.66 o 
  -4   0   2      319.08      319.19      5.34 o 
  -3   0   2      116.92      105.43      2.53 o 
  -2   0   2     2948.00     2665.25     23.02 o 
  -1   0   2     3201.39     3179.71     26.67 o 
   0   0   2      998.25     1036.31      5.60 o 
   1   0   2      105.14      117.37      1.27 o 
   2   0   2     1183.62     1134.71     17.25 o 
   3   0   2     1697.17     1603.07     17.22 o 
   4   0   2      129.14      140.50      1.82 o 
   5   0   2      197.98      194.30      2.91 o 
   6   0   2      420.23      428.23     10.39 o 
   7   0   2       29.28       27.19      2.30 o 
   8   0   2       29.24       29.76      1.55 o 
   9   0   2        5.09        5.45      0.66 o 
  10   0   2        0.93        0.71      0.36 o 
  11   0   2        1.37        0.94      0.80 o 
 -12   1   2        0.63        0.00      0.66 o 
 -11   1   2        0.49        0.00      0.54 o 
 -10   1   2       16.85       20.20      2.13 o 
  -9   1   2        9.72        7.55      1.32 o 
  -8   1   2       55.04       61.07      3.22 o 
  -7   1   2       84.93       88.33      3.63 o 
  -6   1   2       44.32       38.81      2.17 o 
  -5   1   2      299.11      308.99      5.98 o 
  -4   1   2      362.67      395.42      6.47 o 
  -3   1   2     2189.23     2267.33     33.68 o 
  -2   1   2     1252.84     1293.86     11.61 o 
  -1   1   2     1017.97     1035.03     34.41 o 
   0   1   2      330.17      309.81      3.72 o 
   1   1   2      293.70      281.90      3.24 o 
   2   1   2      167.66      151.34      1.73 o 
   3   1   2      260.53      242.59      1.94 o 
   4   1   2       11.02       10.58      0.48 o 
   5   1   2       47.43       48.22      1.11 o 
   6   1   2       90.97       86.12      1.62 o 
   7   1   2        3.56        3.06      0.35 o 
   8   1   2        5.52        4.72      0.56 o 
   9   1   2       22.85       25.20      1.31 o 
  10   1   2        2.18        1.64      0.54 o 
  11   1   2        0.70        1.48      0.74 o 
 -12   2   2        1.70        0.33      0.68 o 
 -11   2   2        0.54        1.59      0.81 o 
 -10   2   2        5.64        6.08      1.22 o 
  -9   2   2        8.88        8.06      1.45 o 
  -8   2   2        1.06        0.32      0.45 o 
  -7   2   2       18.32       19.79      1.76 o 
  -6   2   2       30.07       29.76      2.12 o 
  -5   2   2       20.81       23.28      1.69 o 
  -4   2   2        1.08        2.05      0.33 o 
  -3   2   2      340.64      389.90      4.26 o 
  -2   2   2      172.88      190.21      4.34 o 
  -1   2   2      469.42      457.19      8.12 o 
   0   2   2      268.59      259.47      2.23 o 
   1   2   2      583.94      578.04     19.65 o 
   2   2   2      457.64      473.20      3.82 o 
   3   2   2       27.60       29.60      0.75 o 
   4   2   2       25.78       26.06      0.77 o 
   5   2   2        3.26        3.21      0.34 o 
   6   2   2       58.81       55.65      1.34 o 
   7   2   2       81.59       84.18      2.17 o 
   8   2   2        9.62        7.33      0.69 o 
   9   2   2       18.75       18.87      1.47 o 
  10   2   2        4.64        5.16      0.84 o 
  11   2   2        0.18        0.00      0.62 o 
 -11   3   2        0.87        0.00      0.76 o 
 -10   3   2        6.84        6.46      1.37 o 
  -9   3   2        7.66       10.22      1.62 o 
  -8   3   2        8.27        8.64      1.35 o 
  -7   3   2       37.97       42.86      2.90 o 
  -6   3   2       58.02       63.60      3.37 o 
  -5   3   2      105.03      106.73      6.44 o 
  -4   3   2       20.81       20.35      2.42 o 
  -3   3   2       21.20       18.68      1.69 o 
  -2   3   2      193.02      181.32      4.29 o 
  -1   3   2       34.22       33.50      0.94 o 
   0   3   2      268.27      266.49      3.10 o 
   1   3   2      449.05      438.21     16.16 o 
   2   3   2      102.10      101.68      2.03 o 
   3   3   2       74.08       75.72      3.36 o 
   4   3   2       32.73       35.78      1.17 o 
   5   3   2       64.71       61.24      1.82 o 
   6   3   2       26.57       22.02      1.16 o 
   7   3   2       11.93       10.13      0.84 o 
   8   3   2        1.33        1.68      0.41 o 
   9   3   2        1.14        0.31      0.42 o 
  10   3   2        3.45        2.93      0.74 o 
 -10   4   2        6.78        4.82      1.37 o 
  -9   4   2        2.75        2.62      1.04 o 
  -8   4   2        2.29        2.10      0.91 o 
  -7   4   2        3.57        3.75      1.02 o 
  -6   4   2        7.60        8.22      0.94 o 
  -5   4   2       60.31       57.58      8.53 o 
  -4   4   2      107.86      110.65      8.56 o 
  -3   4   2       98.62       94.77      7.70 o 
  -2   4   2       22.84       21.40      0.87 o 
  -1   4   2        4.10        2.38      0.33 o 
   0   4   2       39.03       35.13      2.14 o 
   1   4   2       43.29       35.98      1.11 o 
   2   4   2       71.12       69.24      2.86 o 
   3   4   2       66.34       69.58      3.01 o 
   4   4   2       58.72       63.17      1.69 o 
   5   4   2        7.01        8.46      0.79 o 
   6   4   2       25.95       26.93      1.44 o 
   7   4   2       14.79       13.35      1.08 o 
   8   4   2       10.04       10.26      1.44 o 
   9   4   2        7.85        6.71      0.83 o 
  -9   5   2        3.52        3.94      1.25 o 
  -8   5   2        6.28        7.11      1.71 o 
  -7   5   2        5.55        6.16      1.42 o 
  -6   5   2       17.52       16.94      1.75 o 
  -5   5   2       28.46       30.60      1.85 o 
  -4   5   2       39.24       36.72      2.71 o 
  -3   5   2       28.54       31.11      2.45 o 
  -2   5   2        8.77        8.98      0.88 o 
  -1   5   2        4.46        4.92      0.53 o 
   0   5   2        5.43        6.10      0.70 o 
   1   5   2       20.96       20.09      1.37 o 
   2   5   2       10.03       10.38      0.69 o 
   3   5   2        0.30        0.24      0.22 o 
   4   5   2        1.84        1.77      0.42 o 
   5   5   2       12.19       10.81      1.12 o 
   6   5   2       14.08       13.66      1.37 o 
   7   5   2        1.56        1.55      0.46 o 
   8   5   2        0.86        1.01      0.48 o 
  -8   6   2        0.39        0.94      0.59 o 
  -7   6   2        1.70        1.93      1.39 o 
  -6   6   2        2.91        2.03      0.88 o 
  -5   6   2        0.69        0.30      0.44 o 
  -4   6   2        4.77        4.50      0.75 o 
  -3   6   2        3.45        2.82      1.01 o 
  -2   6   2       11.62       10.34      1.08 o 
  -1   6   2       33.93       34.91      1.93 o 
   0   6   2       12.07       11.66      0.92 o 
   1   6   2        0.06        0.12      0.36 o 
   2   6   2        2.07        1.22      0.39 o 
   3   6   2        5.50        4.49      0.63 o 
   4   6   2        9.94       10.04      1.13 o 
   5   6   2       16.18       17.83      3.49 o 
   6   6   2        5.31        4.08      0.85 o 
   7   6   2        1.45        0.94      0.68 o 
  -4   7   2        1.15        0.79      0.55 o 
  -3   7   2        6.54        4.68      1.20 o 
  -2   7   2       11.92       11.92      2.06 o 
  -1   7   2        8.96        8.88      0.92 o 
   0   7   2        4.08        4.35      1.39 o 
   1   7   2        6.98        6.06      1.01 o 
   2   7   2        5.22        3.80      0.88 o 
   3   7   2        1.95        4.33      1.27 o 
   4   7   2        1.89        4.27      1.39 o 
  -5  -7   3        0.47        0.24      0.65 o 
  -4  -7   3        0.48        0.00      0.71 o 
  -3  -7   3        0.19        2.03      1.00 o 
  -2  -7   3        0.33        0.00      0.89 o 
   2  -7   3        1.57        1.97      0.86 o 
   3  -7   3        2.19        2.95      1.13 o 
  -8  -6   3        1.07        0.01      0.53 o 
  -7  -6   3        3.44        3.24      1.16 o 
  -6  -6   3       10.58       13.20      2.05 o 
  -5  -6   3       10.39       13.11      2.00 o 
  -4  -6   3       13.71       18.11      2.38 o 
  -3  -6   3       15.33       18.70      2.33 o 
  -2  -6   3       26.72       36.63      3.23 o 
   3  -6   3        5.10        6.51      1.41 o 
   4  -6   3        2.45        3.74      1.09 o 
   5  -6   3        2.10        2.33      1.14 o 
   6  -6   3        1.41        0.52      0.58 o 
  -9  -5   3        1.84        1.33      0.83 o 
  -8  -5   3        4.51        4.94      1.38 o 
  -7  -5   3        0.48        0.00      0.60 o 
  -6  -5   3        0.38        1.26      0.76 o 
  -5  -5   3        2.74        1.79      0.82 o 
  -4  -5   3        1.75        0.85      0.74 o 
  -3  -5   3       16.24       19.30      2.22 o 
  -2  -5   3       27.90       30.11      2.63 o 
   1  -5   3        5.02        4.50      0.84 o 
   2  -5   3       18.83       18.65      1.72 o 
   3  -5   3       34.53       38.23      2.00 o 
   4  -5   3       24.45       27.86      1.82 o 
   5  -5   3        2.13        1.38      2.13 o 
   6  -5   3        3.41        4.36      0.87 o 
   7  -5   3        3.34        1.88      0.68 o 
   8  -5   3        1.18        1.45      0.66 o 
 -11  -4   3        0.61        0.00      0.62 o 
 -10  -4   3        1.66        2.19      0.94 o 
  -9  -4   3        5.17        4.38      1.17 o 
  -8  -4   3        5.73        5.90      1.37 o 
  -7  -4   3        0.81        1.32      0.78 o 
  -6  -4   3        2.00        2.39      0.75 o 
  -5  -4   3      101.78      108.38      4.50 o 
  -4  -4   3      100.66      106.68     10.06 o 
  -3  -4   3      126.51      132.48      8.01 o 
  -2  -4   3      170.22      163.78      4.65 o 
  -1  -4   3      147.78      148.49      2.44 o 
   0  -4   3       79.88       80.01      2.79 o 
   1  -4   3       42.33       43.98      2.28 o 
   2  -4   3       27.91       28.75      1.98 o 
   3  -4   3       34.73       39.59      2.35 o 
   4  -4   3        0.79        0.00      0.40 o 
   5  -4   3       14.62       12.90      1.35 o 
   6  -4   3        1.63        0.84      0.58 o 
   7  -4   3        0.82        0.39      0.71 o 
   8  -4   3        0.47        0.27      0.39 o 
   9  -4   3        4.23        3.77      0.89 o 
 -11  -3   3        4.29        4.52      1.32 o 
 -10  -3   3        7.92        7.17      1.45 o 
  -9  -3   3       12.60       12.32      1.76 o 
  -8  -3   3        2.67        2.79      0.96 o 
  -7  -3   3       11.21       13.69      1.70 o 
  -6  -3   3       88.84      104.76      4.21 o 
  -5  -3   3      129.25      136.52      4.62 o 
  -4  -3   3      155.64      154.21      4.65 o 
  -3  -3   3       22.04       24.46      1.48 o 
  -2  -3   3       10.15        8.80      0.46 o 
  -1  -3   3       98.80      102.46      1.91 o 
   0  -3   3      239.53      247.42      6.45 o 
   1  -3   3       52.17       50.28      2.22 o 
   2  -3   3      152.41      148.26      4.31 o 
   3  -3   3       20.07       18.39      1.19 o 
   4  -3   3      100.85      108.39      4.28 o 
   5  -3   3       37.39       44.98      2.59 o 
   6  -3   3        8.16        8.09      1.17 o 
   7  -3   3       21.47       25.05      2.15 o 
   8  -3   3        4.53        4.09      0.78 o 
   9  -3   3        0.08        0.00      1.08 o 
  10  -3   3        2.64        4.51      1.47 o 
 -12  -2   3        1.08        1.42      0.75 o 
 -11  -2   3        0.18        1.13      0.75 o 
 -10  -2   3        3.06        4.56      1.23 o 
  -9  -2   3       14.38       13.28      1.74 o 
  -8  -2   3       11.79       10.73      1.49 o 
  -7  -2   3       93.78      108.32      4.26 o 
  -6  -2   3       86.51       93.58      3.75 o 
  -5  -2   3       56.83       49.32      2.46 o 
  -4  -2   3      497.50      548.71      8.57 o 
  -3  -2   3      295.22      301.00      5.59 o 
  -2  -2   3      133.58      139.34      5.29 o 
  -1  -2   3      205.73      198.65      2.62 o 
   0  -2   3      143.35      130.72      2.26 o 
   1  -2   3      354.57      344.46      5.94 o 
   2  -2   3      317.93      336.00      8.99 o 
   3  -2   3      524.56      541.78      8.99 o 
   4  -2   3      141.19      146.66      3.02 o 
   5  -2   3       72.87       71.44      5.23 o 
   6  -2   3       65.39       68.63      3.09 o 
   7  -2   3       13.69       15.62      1.24 o 
   8  -2   3        1.27        1.93      1.02 o 
   9  -2   3        2.06        2.07      0.74 o 
  10  -2   3        0.06        1.52      1.14 o 
 -12  -1   3        3.89        4.23      1.21 o 
 -11  -1   3        0.13        1.02      0.66 o 
 -10  -1   3        4.15        4.63      1.05 o 
  -9  -1   3       16.10       19.13      1.96 o 
  -8  -1   3       10.49       13.21      1.53 o 
  -7  -1   3        2.07        1.44      0.69 o 
  -6  -1   3       40.19       40.99      2.27 o 
  -5  -1   3       41.56       35.02      1.87 o 
  -4  -1   3      852.32      933.57     11.42 o 
  -3  -1   3      271.30      288.29      4.89 o 
  -2  -1   3      891.74      944.06     10.01 o 
  -1  -1   3        5.38        5.13      0.36 o 
   0  -1   3      537.26      515.13      4.79 o 
   1  -1   3       29.94       29.07      1.02 o 
   2  -1   3      351.36      330.55      3.93 o 
   3  -1   3      194.54      205.71      3.65 o 
   4  -1   3      275.99      283.31      3.83 o 
   5  -1   3       58.17       56.36      1.75 o 
   6  -1   3      132.97      129.71      4.18 o 
   7  -1   3      145.37      162.51      3.68 o 
   8  -1   3        4.65        6.28      0.80 o 
   9  -1   3        6.43        7.52      1.27 o 
  10  -1   3        5.98        3.94      1.32 o 
  11  -1   3        0.90        1.57      1.04 o 
 -12   0   3        1.59        1.81      0.83 o 
 -11   0   3       13.18       13.67      1.90 o 
 -10   0   3       21.79       22.77      2.31 o 
  -9   0   3        2.14        1.56      0.69 o 
  -8   0   3       59.22       66.53      3.27 o 
  -7   0   3      218.60      222.92      5.74 o 
  -6   0   3        9.09       11.45      1.22 o 
  -5   0   3       19.33       19.11      1.35 o 
  -4   0   3       51.56       40.16      1.75 o 
  -3   0   3      380.14      316.17      4.86 o 
  -2   0   3      340.35      325.97      4.34 o 
  -1   0   3       40.55       39.73      0.74 o 
   0   0   3      589.17      612.30      4.38 o 
   1   0   3     1200.43     1170.66      6.99 o 
   2   0   3       11.06       14.38      0.37 o 
   3   0   3      371.02      372.05      4.30 o 
   4   0   3      161.97      149.23      1.74 o 
   5   0   3       22.85       25.62      0.76 o 
   6   0   3       44.70       42.86      1.33 o 
   7   0   3       72.07       74.12      1.91 o 
   8   0   3       12.25       10.23      1.34 o 
   9   0   3        0.73        0.45      0.35 o 
  10   0   3        0.09        0.00      0.75 o 
  11   0   3        0.61        1.99      1.07 o 
 -12   1   3        4.00        5.09      1.30 o 
 -11   1   3        0.11        0.41      0.62 o 
 -10   1   3        4.34        4.69      1.20 o 
  -9   1   3       16.61       20.86      2.03 o 
  -8   1   3       10.51       13.53      1.53 o 
  -7   1   3        1.96        2.26      0.69 o 
  -6   1   3       39.60       39.39      2.26 o 
  -5   1   3       41.03       35.59      1.94 o 
  -4   1   3      851.67      976.43     11.82 o 
  -3   1   3      270.31      305.02      3.51 o 
  -2   1   3      893.84      943.86      7.22 o 
  -1   1   3        4.99        4.63      0.29 o 
   0   1   3      531.93      520.27      3.80 o 
   1   1   3       30.93       28.77      0.60 o 
   2   1   3      345.07      321.51      2.60 o 
   3   1   3      189.93      195.07      2.15 o 
   4   1   3      276.83      267.80      2.60 o 
   5   1   3       55.66       52.80      1.18 o 
   6   1   3      136.16      127.93      2.01 o 
   7   1   3      147.72      143.80      3.61 o 
   8   1   3        4.48        5.45      0.59 o 
   9   1   3        6.58        8.50      0.97 o 
  10   1   3        6.00        7.00      1.41 o 
  11   1   3        0.86        1.28      0.83 o 
 -12   2   3        1.10        0.20      0.55 o 
 -11   2   3        0.17        0.76      0.70 o 
 -10   2   3        3.20        2.83      0.89 o 
  -9   2   3       14.37       15.65      1.81 o 
  -8   2   3       11.48       11.90      1.48 o 
  -7   2   3       93.79      102.56      4.11 o 
  -6   2   3       88.13       89.98      3.64 o 
  -5   2   3       59.63       52.73      1.73 o 
  -4   2   3      494.69      525.21      5.58 o 
  -3   2   3      287.05      293.87     11.11 o 
  -2   2   3      129.37      142.03      3.72 o 
  -1   2   3      210.63      201.68      4.12 o 
   0   2   3      145.88      135.65      1.58 o 
   1   2   3      353.21      347.17     12.17 o 
   2   2   3      317.30      325.83      6.35 o 
   3   2   3      525.80      512.00      7.86 o 
   4   2   3      144.29      139.72      2.98 o 
   5   2   3       73.05       72.60      1.48 o 
   6   2   3       65.50       59.54      2.34 o 
   7   2   3       14.09       12.32      0.85 o 
   8   2   3        1.25        1.61      0.38 o 
   9   2   3        2.04        2.77      0.96 o 
  10   2   3        0.05        0.89      0.81 o 
 -11   3   3        4.30        2.97      0.98 o 
 -10   3   3        7.87        6.95      1.43 o 
  -9   3   3       12.33       10.74      1.69 o 
  -8   3   3        2.86        2.64      0.86 o 
  -7   3   3       10.78       13.12      1.64 o 
  -6   3   3       88.01       93.35      4.46 o 
  -5   3   3      129.90      133.23      3.09 o 
  -4   3   3      156.36      151.63      7.87 o 
  -3   3   3       22.34       27.82      2.07 o 
  -2   3   3       10.26       10.02      0.83 o 
  -1   3   3       99.10      102.55      1.57 o 
   0   3   3      238.48      244.91      5.11 o 
   1   3   3       51.69       49.64      2.39 o 
   2   3   3      155.61      149.79      3.01 o 
   3   3   3       19.35       17.23      0.78 o 
   4   3   3       98.60       95.50      2.74 o 
   5   3   3       37.22       38.54      1.47 o 
   6   3   3        7.96        7.29      0.71 o 
   7   3   3       21.48       20.69      1.21 o 
   8   3   3        4.65        3.81      0.60 o 
   9   3   3        0.09        1.24      0.83 o 
  10   3   3        2.62        2.37      1.03 o 
 -11   4   3        0.59        0.00      0.61 o 
 -10   4   3        1.71        1.18      0.77 o 
  -9   4   3        5.38        6.39      1.46 o 
  -8   4   3        5.80        5.42      1.33 o 
  -7   4   3        0.89        1.38      0.88 o 
  -6   4   3        1.93        3.07      0.93 o 
  -5   4   3      102.44      101.83      5.36 o 
  -4   4   3      100.65      105.40      2.66 o 
  -3   4   3      122.70      131.23      3.41 o 
  -2   4   3      168.79      173.02      3.63 o 
  -1   4   3      147.50      151.57      3.25 o 
   0   4   3       77.75       77.72      1.90 o 
   1   4   3       41.24       41.75      2.72 o 
   2   4   3       27.69       27.10      1.24 o 
   3   4   3       35.36       38.36      1.55 o 
   4   4   3        0.61        0.28      0.46 o 
   5   4   3       14.41       11.19      0.87 o 
   6   4   3        1.80        1.52      0.51 o 
   7   4   3        0.77        0.70      0.39 o 
   8   4   3        0.45        0.53      0.47 o 
   9   4   3        4.20        3.13      1.24 o 
  -9   5   3        1.85        3.44      1.24 o 
  -8   5   3        4.62        5.28      1.43 o 
  -7   5   3        0.55        0.00      0.44 o 
  -6   5   3        0.33        0.41      0.48 o 
  -5   5   3        2.81        2.37      1.18 o 
  -4   5   3        1.67        1.20      0.68 o 
  -3   5   3       16.02       18.99      2.04 o 
  -2   5   3       28.00       27.01      1.61 o 
  -1   5   3        1.51        1.26      0.32 o 
   0   5   3       27.68       25.86      1.21 o 
   1   5   3        4.84        4.23      0.56 o 
   2   5   3       18.95       18.13      1.09 o 
   3   5   3       34.63       37.54      1.66 o 
   4   5   3       25.13       24.80      1.39 o 
   5   5   3        2.37        1.29      0.46 o 
   6   5   3        3.22        3.92      0.85 o 
   7   5   3        3.22        1.80      0.70 o 
   8   5   3        1.08        0.00      0.58 o 
  -8   6   3        1.04        0.00      0.68 o 
  -7   6   3        3.36        4.69      1.43 o 
  -6   6   3       10.24        7.40      1.43 o 
  -5   6   3       10.20        9.90      1.71 o 
  -4   6   3       14.11       10.64      1.65 o 
  -3   6   3       16.14       13.39      1.86 o 
  -2   6   3       27.81       32.82      1.97 o 
  -1   6   3       45.78       47.77      2.37 o 
   0   6   3       23.17       23.97      1.71 o 
   1   6   3        4.01        3.67      0.77 o 
   2   6   3        5.82        5.24      0.67 o 
   3   6   3        5.12        5.25      0.69 o 
   4   6   3        2.47        2.01      0.51 o 
   5   6   3        2.08        1.04      0.77 o 
   6   6   3        1.41        1.91      0.67 o 
  -5   7   3        0.51        0.52      0.74 o 
  -4   7   3        0.52        0.77      0.58 o 
  -3   7   3        0.20        0.60      0.72 o 
  -2   7   3        0.35        0.00      1.09 o 
  -1   7   3        2.97        1.88      0.48 o 
   0   7   3        3.89        5.55      0.96 o 
   1   7   3        2.10        1.51      1.29 o 
   2   7   3        1.59        0.82      0.56 o 
   3   7   3        2.16        2.03      0.70 o 
  -5  -7   4        3.43        5.75      1.54 o 
  -4  -7   4       12.06       15.53      2.31 o 
  -3  -7   4       17.74       26.86      2.99 o 
  -2  -7   4        7.11        9.88      1.92 o 
  -1  -7   4        1.87        3.04      1.13 o 
   2  -7   4        4.65        3.93      1.18 o 
  -8  -6   4        1.04        1.79      0.88 o 
  -7  -6   4        2.91        4.06      1.25 o 
  -6  -6   4        0.50        1.55      0.99 o 
  -5  -6   4        2.43        3.03      1.04 o 
  -4  -6   4        6.16        8.84      1.69 o 
  -3  -6   4        2.00        3.72      1.10 o 
  -2  -6   4        2.39        2.36      0.84 o 
   2  -6   4        2.83        3.18      1.03 o 
   3  -6   4        3.22        2.58      0.96 o 
   4  -6   4        1.16        1.65      0.56 o 
   5  -6   4        0.05        0.00      0.41 o 
  -9  -5   4        1.53        2.83      1.10 o 
  -8  -5   4        4.79        5.88      1.41 o 
  -7  -5   4       15.34       17.17      2.19 o 
  -6  -5   4        8.09        7.87      1.51 o 
  -5  -5   4        1.93        1.70      0.74 o 
  -4  -5   4        0.12        0.00      0.61 o 
  -3  -5   4        2.97        2.89      0.95 o 
  -2  -5   4        9.83        8.96      1.49 o 
   1  -5   4       16.08       16.38      1.59 o 
   2  -5   4       10.87       10.89      1.42 o 
   3  -5   4        8.09        7.97      0.98 o 
   4  -5   4       15.43       15.42      1.35 o 
   5  -5   4        5.01        4.29      0.79 o 
   6  -5   4        3.56        2.32      0.62 o 
   7  -5   4        3.96        4.54      1.24 o 
 -11  -4   4        3.47        3.43      1.23 o 
 -10  -4   4        0.80        1.35      0.76 o 
  -9  -4   4        2.17        2.62      0.96 o 
  -8  -4   4       11.07       11.83      1.80 o 
  -7  -4   4        4.26        5.24      1.16 o 
  -6  -4   4        6.60        6.72      1.26 o 
  -5  -4   4       37.67       37.72      1.98 o 
  -4  -4   4       16.44       15.77      1.02 o 
  -3  -4   4       11.95       11.74      0.86 o 
  -2  -4   4       27.29       23.60      0.91 o 
  -1  -4   4        3.46        2.87      0.44 o 
   0  -4   4       10.72        9.31      1.05 o 
   1  -4   4        0.72        0.64      0.48 o 
   2  -4   4       32.13       32.53      2.26 o 
   3  -4   4       82.86       81.35      2.72 o 
   4  -4   4       26.14       29.28      1.66 o 
   5  -4   4       17.46       19.13      1.41 o 
   6  -4   4        3.48        4.15      0.75 o 
   7  -4   4        8.46       10.14      1.17 o 
   8  -4   4        3.60        4.67      1.66 o 
 -11  -3   4        0.16        0.81      0.75 o 
 -10  -3   4        0.40        0.13      0.53 o 
  -9  -3   4        1.21        1.44      0.63 o 
  -8  -3   4        3.01        2.96      0.88 o 
  -7  -3   4       61.17       62.87      3.54 o 
  -6  -3   4      108.88      119.35      4.54 o 
  -5  -3   4       32.41       38.69      2.43 o 
  -4  -3   4      146.35      146.40      4.49 o 
  -3  -3   4       68.84       66.34      2.63 o 
  -2  -3   4       48.45       49.17      1.54 o 
  -1  -3   4      165.40      168.88      3.42 o 
   0  -3   4      122.82      124.52      2.51 o 
   1  -3   4      136.88      136.65      4.04 o 
   2  -3   4       54.07       50.21      2.40 o 
   3  -3   4      108.90      110.86      2.87 o 
   4  -3   4      136.70      138.06      3.27 o 
   5  -3   4       28.49       25.49      1.48 o 
   6  -3   4       28.28       33.42      1.81 o 
   7  -3   4       20.46       24.28      1.66 o 
   8  -3   4        0.38        1.17      0.93 o 
   9  -3   4        0.29        0.20      1.01 o 
 -12  -2   4        2.68        2.56      1.00 o 
 -11  -2   4        2.72        3.14      1.11 o 
 -10  -2   4       16.05       19.76      2.25 o 
  -9  -2   4        8.19        7.76      1.35 o 
  -8  -2   4       16.93       17.44      1.83 o 
  -7  -2   4       93.28       98.44      4.04 o 
  -6  -2   4       31.42       34.42      2.29 o 
  -5  -2   4      221.00      233.10      5.58 o 
  -4  -2   4      581.24      590.87      9.14 o 
  -3  -2   4       95.91      104.31      3.16 o 
  -2  -2   4       39.21       44.23      1.19 o 
  -1  -2   4      461.63      448.38      6.05 o 
   0  -2   4       36.47       37.15      1.27 o 
   1  -2   4       43.01       47.85      2.18 o 
   2  -2   4        4.58        4.13      0.48 o 
   3  -2   4      109.74      104.84      4.39 o 
   4  -2   4       52.92       50.94      1.56 o 
   5  -2   4       68.33       69.13      2.23 o 
   6  -2   4       29.40       27.83      1.51 o 
   7  -2   4        1.70        1.80      0.60 o 
   8  -2   4       12.19       12.17      1.91 o 
   9  -2   4        3.37        2.99      1.16 o 
  10  -2   4        0.29        0.00      0.93 o 
 -12  -1   4        0.04        0.05      0.61 o 
 -11  -1   4        0.16        0.32      0.52 o 
 -10  -1   4        4.15        2.88      1.04 o 
  -9  -1   4       18.62       20.22      2.06 o 
  -8  -1   4        2.31        2.76      0.78 o 
  -7  -1   4        8.80        8.93      1.23 o 
  -6  -1   4       48.55       45.73      2.41 o 
  -5  -1   4       75.17       64.19      2.61 o 
  -4  -1   4      152.61      165.83      3.92 o 
  -3  -1   4      548.28      567.22      7.68 o 
  -2  -1   4      547.35      551.54      4.50 o 
  -1  -1   4      519.70      527.42     10.04 o 
   0  -1   4      719.55      708.70      8.30 o 
   1  -1   4      475.14      491.33      5.25 o 
   2  -1   4      659.39      671.74      7.99 o 
   3  -1   4       28.23       27.09      0.65 o 
   4  -1   4      124.39      118.56      1.56 o 
   5  -1   4       39.70       37.29      1.17 o 
   6  -1   4       39.87       39.11      1.30 o 
   7  -1   4       10.45       10.83      1.23 o 
   8  -1   4        4.30        4.17      1.27 o 
   9  -1   4        2.79        2.56      1.03 o 
  10  -1   4        1.56        0.00      0.96 o 
 -12   0   4        0.18        0.00      0.56 o 
 -11   0   4        2.50        3.14      0.94 o 
 -10   0   4        1.37        2.50      0.97 o 
  -9   0   4        8.46       10.00      1.40 o 
  -8   0   4      102.39      110.07      4.22 o 
  -7   0   4       30.84       34.71      2.20 o 
  -6   0   4        0.01        0.00      0.41 o 
  -5   0   4      135.87      111.14      3.36 o 
  -4   0   4       20.33       17.25      1.16 o 
  -3   0   4       59.08       55.54      1.82 o 
  -2   0   4       49.52       43.65      1.35 o 
  -1   0   4       90.30       92.62      1.33 o 
   0   0   4      252.32      275.40      2.76 o 
   1   0   4       95.79      110.83      1.44 o 
   2   0   4      529.40      549.25      3.00 o 
   3   0   4      392.18      350.38      2.75 o 
   4   0   4      173.86      166.39      2.63 o 
   5   0   4       31.80       31.91      1.09 o 
   6   0   4      197.67      207.52      3.10 o 
   7   0   4       11.14       12.82      1.07 o 
   8   0   4       15.16       14.41      1.23 o 
   9   0   4        0.06        0.82      0.76 o 
  10   0   4        0.93        2.70      1.12 o 
 -12   1   4        0.04        0.00      1.08 o 
 -11   1   4        0.16        0.00      0.73 o 
 -10   1   4        4.15        3.71      1.04 o 
  -9   1   4       18.63       20.78      2.08 o 
  -8   1   4        2.05        2.13      0.84 o 
  -7   1   4        8.03        8.17      1.15 o 
  -6   1   4       48.08       45.94      2.40 o 
  -5   1   4       76.06       75.96      2.92 o 
  -4   1   4      151.69      171.29      4.15 o 
  -3   1   4      555.80      597.06      5.69 o 
  -2   1   4      554.29      570.47      6.79 o 
  -1   1   4      523.48      529.76      8.25 o 
   0   1   4      734.61      723.32      5.23 o 
   1   1   4      481.49      496.70      4.62 o 
   2   1   4      673.15      666.67      5.18 o 
   3   1   4       30.65       28.93      0.68 o 
   4   1   4      121.09      114.32      2.06 o 
   5   1   4       38.91       34.42      0.98 o 
   6   1   4       38.12       34.08      1.18 o 
   7   1   4       10.50       10.26      1.00 o 
   8   1   4        4.51        4.72      0.95 o 
   9   1   4        2.88        2.67      0.67 o 
  10   1   4        1.57        1.19      0.73 o 
 -12   2   4        2.72        2.15      0.97 o 
 -11   2   4        2.80        1.31      0.78 o 
 -10   2   4       16.16       17.15      2.12 o 
  -9   2   4        7.74        8.97      1.45 o 
  -8   2   4       16.35       18.04      1.90 o 
  -7   2   4       94.06       99.20      4.09 o 
  -6   2   4       32.94       36.11      2.25 o 
  -5   2   4      225.27      236.01      4.68 o 
  -4   2   4      584.62      598.92      6.34 o 
  -3   2   4       93.85       99.24      2.59 o 
  -2   2   4       38.25       46.44      1.49 o 
  -1   2   4      460.58      447.26      6.37 o 
   0   2   4       36.27       39.21      1.04 o 
   1   2   4       42.78       47.00      1.29 o 
   2   2   4        4.70        5.24      0.39 o 
   3   2   4      109.73      105.17      1.62 o 
   4   2   4       53.86       49.23      1.88 o 
   5   2   4       68.96       65.12      1.54 o 
   6   2   4       29.35       25.73      0.96 o 
   7   2   4        1.83        1.20      0.65 o 
   8   2   4       12.00       11.65      1.70 o 
   9   2   4        3.27        3.05      1.02 o 
  10   2   4        0.32        1.06      0.78 o 
 -11   3   4        0.17        0.15      0.83 o 
 -10   3   4        0.36        0.44      0.54 o 
  -9   3   4        1.11        0.74      0.66 o 
  -8   3   4        2.80        1.83      0.78 o 
  -7   3   4       61.08       62.30      3.49 o 
  -6   3   4      108.80      114.49      2.79 o 
  -5   3   4       31.71       33.64      1.50 o 
  -4   3   4      148.31      138.50      4.83 o 
  -3   3   4       69.25       67.09      2.29 o 
  -2   3   4       47.26       50.03      1.48 o 
  -1   3   4      166.07      182.44      2.97 o 
   0   3   4      119.89      125.44      1.74 o 
   1   3   4      135.58      138.30      5.36 o 
   2   3   4       52.55       51.43      1.91 o 
   3   3   4      107.35      105.87      2.35 o 
   4   3   4      136.32      134.15      3.47 o 
   5   3   4       27.50       24.26      1.18 o 
   6   3   4       28.00       28.14      1.34 o 
   7   3   4       20.59       20.61      1.80 o 
   8   3   4        0.41        0.37      0.47 o 
   9   3   4        0.27        0.85      0.59 o 
 -11   4   4        3.36        2.53      1.17 o 
 -10   4   4        0.85        1.78      0.99 o 
  -9   4   4        2.24        1.33      0.71 o 
  -8   4   4       10.87       12.93      1.92 o 
  -7   4   4        4.19        5.18      1.23 o 
  -6   4   4        6.24        6.92      1.20 o 
  -5   4   4       36.56       38.90      3.94 o 
  -4   4   4       15.74       14.59      1.11 o 
  -3   4   4       12.54       11.83      1.08 o 
  -2   4   4       27.81       23.87      1.30 o 
  -1   4   4        3.42        2.48      0.43 o 
   0   4   4       10.72       10.36      0.92 o 
   1   4   4        0.72        0.78      0.37 o 
   2   4   4       32.42       28.18      1.28 o 
   3   4   4       83.26       80.36      2.55 o 
   4   4   4       25.63       25.99      1.34 o 
   5   4   4       17.29       16.02      1.09 o 
   6   4   4        3.43        1.88      0.39 o 
   7   4   4        8.46        7.68      1.03 o 
   8   4   4        3.58        1.48      1.27 o 
  -9   5   4        1.53        0.15      0.76 o 
  -8   5   4        4.83        4.69      1.28 o 
  -7   5   4       15.41       14.90      3.81 o 
  -6   5   4        8.02        6.12      0.91 o 
  -5   5   4        1.64        1.48      0.41 o 
  -4   5   4        0.23        0.28      0.34 o 
  -3   5   4        2.96        2.97      1.06 o 
  -2   5   4        9.95        8.62      1.41 o 
  -1   5   4       25.72       26.91      1.89 o 
   0   5   4       36.95       42.83      1.66 o 
   1   5   4       16.04       15.75      1.03 o 
   2   5   4       10.35       10.51      0.89 o 
   3   5   4        8.20        9.06      0.82 o 
   4   5   4       16.02       14.63      1.12 o 
   5   5   4        5.08        4.65      0.81 o 
   6   5   4        3.61        3.49      0.80 o 
   7   5   4        3.99        4.21      1.48 o 
  -8   6   4        1.10        1.91      1.08 o 
  -7   6   4        3.03        1.97      1.90 o 
  -6   6   4        0.47        0.98      0.82 o 
  -5   6   4        2.30        2.65      0.98 o 
  -4   6   4        6.07        6.45      0.87 o 
  -3   6   4        1.93        0.48      0.53 o 
  -2   6   4        2.45        2.40      1.03 o 
  -1   6   4       13.51       12.22      1.26 o 
   0   6   4        1.97        1.17      0.42 o 
   1   6   4        4.94        4.01      0.59 o 
   2   6   4        2.81        2.23      0.51 o 
   3   6   4        3.20        3.77      0.62 o 
   4   6   4        1.16        1.38      0.43 o 
   5   6   4        0.06        0.00      0.54 o 
  -5   7   4        3.45        4.17      1.30 o 
  -4   7   4       12.07       10.41      1.98 o 
  -3   7   4       17.65       19.21      2.54 o 
  -2   7   4        6.95        8.50      1.71 o 
  -1   7   4        1.76        1.67      0.95 o 
   0   7   4        3.57        3.97      0.85 o 
   1   7   4        3.78        3.44      0.84 o 
   2   7   4        4.69        4.63      0.97 o 
  -4  -7   5        0.59        1.59      0.91 o 
  -3  -7   5        5.73        6.49      1.52 o 
  -2  -7   5        6.30        5.57      1.48 o 
  -1  -7   5        1.80        1.38      0.85 o 
  -7  -6   5        0.07        0.00      0.66 o 
  -6  -6   5        3.19        4.77      1.30 o 
  -5  -6   5        6.58        7.69      1.50 o 
  -4  -6   5        8.42       11.07      1.78 o 
  -3  -6   5       17.46       22.79      2.60 o 
  -2  -6   5       18.20       25.96      2.64 o 
  -1  -6   5        9.21       12.21      1.81 o 
   2  -6   5       13.94       13.52      1.98 o 
   3  -6   5        3.94        3.11      1.01 o 
   4  -6   5        1.90        0.23      0.42 o 
   5  -6   5        6.84        8.96      1.75 o 
  -9  -5   5        0.54        0.00      0.57 o 
  -8  -5   5        0.14        1.07      0.76 o 
  -7  -5   5        7.98        9.45      1.65 o 
  -6  -5   5       19.99       27.26      2.65 o 
  -5  -5   5       15.97       15.81      1.93 o 
  -4  -5   5       17.15       19.02      2.14 o 
  -3  -5   5       38.85       44.82      3.18 o 
  -2  -5   5       25.25       25.28      2.49 o 
  -1  -5   5        0.24        0.00      0.43 o 
   0  -5   5       16.70       17.20      1.59 o 
   1  -5   5        6.46        6.55      1.13 o 
   2  -5   5        4.27        2.96      0.62 o 
   3  -5   5        5.75        4.36      0.81 o 
   4  -5   5        3.39        2.56      0.62 o 
   5  -5   5        0.83        0.37      0.42 o 
   6  -5   5        2.16        1.96      1.02 o 
   7  -5   5        0.37        1.31      1.01 o 
 -10  -4   5        0.54        0.27      0.54 o 
  -9  -4   5        0.94        0.68      0.53 o 
  -8  -4   5        1.03        0.91      0.77 o 
  -7  -4   5        1.11        0.87      0.64 o 
  -6  -4   5        1.34        1.29      0.42 o 
  -5  -4   5        6.82        6.45      0.74 o 
  -4  -4   5        2.95        3.56      0.57 o 
  -3  -4   5       44.60       46.66      3.64 o 
  -2  -4   5       41.07       44.90      1.39 o 
  -1  -4   5       18.78       18.44      1.05 o 
   0  -4   5       59.05       57.02      2.73 o 
   1  -4   5      167.90      170.23      5.24 o 
   2  -4   5       49.61       52.02      3.68 o 
   3  -4   5       22.48       22.48      1.45 o 
   4  -4   5        8.70        8.65      0.97 o 
   5  -4   5        9.47        9.52      1.08 o 
   6  -4   5        1.45        0.63      0.76 o 
   7  -4   5        2.99        3.46      1.31 o 
   8  -4   5        1.62        0.00      0.85 o 
 -11  -3   5        1.40        1.79      0.97 o 
 -10  -3   5        1.48        1.21      0.63 o 
  -9  -3   5        4.73        5.03      1.22 o 
  -8  -3   5       11.38       12.70      1.77 o 
  -7  -3   5       61.77       70.16      3.77 o 
  -6  -3   5      168.31      178.43      5.64 o 
  -5  -3   5      100.15      108.69      4.09 o 
  -4  -3   5       53.30       56.65      1.92 o 
  -3  -3   5       32.04       29.77      1.33 o 
  -2  -3   5       24.74       21.54      0.90 o 
  -1  -3   5       62.53       59.13      1.48 o 
   0  -3   5      104.43      100.55      2.48 o 
   1  -3   5       70.38       63.83      2.96 o 
   2  -3   5      131.43      139.56      4.60 o 
   3  -3   5       91.19       91.61      4.04 o 
   4  -3   5       20.54       19.24      1.25 o 
   5  -3   5        1.34        0.86      0.41 o 
   6  -3   5        3.12        2.42      0.98 o 
   7  -3   5        2.09        2.54      1.15 o 
   8  -3   5        0.04        0.16      1.00 o 
   9  -3   5        0.91        0.98      1.01 o 
 -12  -2   5        0.48        0.39      0.64 o 
 -11  -2   5        0.09        0.76      0.53 o 
 -10  -2   5        1.10        1.87      0.83 o 
  -9  -2   5        8.54        6.94      1.31 o 
  -8  -2   5       33.73       30.47      2.48 o 
  -7  -2   5       67.04       69.17      3.36 o 
  -6  -2   5      121.33      130.27      4.43 o 
  -5  -2   5       33.22       38.66      2.21 o 
  -4  -2   5      152.55      156.74      4.23 o 
  -3  -2   5      379.77      414.95      7.41 o 
  -2  -2   5       26.12       24.61      0.85 o 
  -1  -2   5      594.41      587.95      9.02 o 
   0  -2   5      172.64      177.20      3.16 o 
   1  -2   5       21.20       21.42      1.15 o 
   2  -2   5      261.22      247.48      9.15 o 
   3  -2   5       13.38       13.75      1.01 o 
   4  -2   5       29.26       28.29      1.33 o 
   5  -2   5       81.01       85.77      2.51 o 
   6  -2   5       13.02       14.53      1.95 o 
   7  -2   5       14.34       17.54      2.23 o 
   8  -2   5       16.45       22.92      2.65 o 
   9  -2   5        2.00        1.37      0.85 o 
 -12  -1   5        0.60        1.03      0.82 o 
 -11  -1   5        1.49        1.60      0.71 o 
 -10  -1   5       19.24       23.34      2.30 o 
  -9  -1   5       37.01       37.31      2.74 o 
  -8  -1   5        9.36        8.63      1.24 o 
  -7  -1   5       82.44       82.70      3.52 o 
  -6  -1   5        9.59        8.68      1.06 o 
  -5  -1   5        5.52        6.97      0.95 o 
  -4  -1   5      311.01      285.82      5.39 o 
  -3  -1   5      447.54      480.36      5.17 o 
  -2  -1   5       18.15       17.93      0.67 o 
  -1  -1   5       32.70       35.54      0.86 o 
   0  -1   5      325.94      322.66      4.27 o 
   1  -1   5      270.44      261.72      5.69 o 
   2  -1   5       31.05       28.34      1.18 o 
   3  -1   5       30.98       31.24      1.23 o 
   4  -1   5      200.62      209.92      2.77 o 
   5  -1   5       65.22       65.21      2.11 o 
   6  -1   5       17.42       16.57      1.16 o 
   7  -1   5        1.49        1.53      0.89 o 
   8  -1   5        4.04        3.31      1.16 o 
   9  -1   5        0.75        0.13      0.90 o 
  10  -1   5        1.32        2.43      1.24 o 
 -12   0   5        0.20        0.31      0.57 o 
 -11   0   5        0.57        0.12      0.60 o 
 -10   0   5        0.38        2.51      0.95 o 
  -9   0   5        1.41        0.75      0.51 o 
  -8   0   5       69.71       68.00      3.35 o 
  -7   0   5        5.61        4.43      0.88 o 
  -6   0   5        7.13        4.98      0.83 o 
  -5   0   5      205.11      183.41      4.46 o 
  -4   0   5       40.28       45.93      1.93 o 
  -3   0   5      358.61      362.75      5.42 o 
  -2   0   5      216.03      216.18      2.36 o 
  -1   0   5       54.29       54.80      0.88 o 
   0   0   5        2.61        1.43      0.27 o 
   1   0   5       10.40       14.61      0.57 o 
   2   0   5       32.39       28.60      0.72 o 
   3   0   5      585.92      594.39      3.43 o 
   4   0   5      179.40      175.28      2.33 o 
   5   0   5       88.50       80.38      1.75 o 
   6   0   5       12.96       10.35      0.95 o 
   7   0   5        6.83        7.24      0.86 o 
   8   0   5        2.08        2.05      0.51 o 
   9   0   5        0.17        0.00      0.75 o 
  10   0   5        8.02        5.14      1.38 o 
 -12   1   5        0.59        0.00      0.82 o 
 -11   1   5        1.55        2.76      0.94 o 
 -10   1   5       19.35       21.83      2.33 o 
  -9   1   5       36.84       36.90      2.80 o 
  -8   1   5        9.76       11.34      1.46 o 
  -7   1   5       85.09       82.40      3.55 o 
  -6   1   5       10.64       11.84      1.29 o 
  -5   1   5        5.85        8.25      0.99 o 
  -4   1   5      311.97      317.93      9.12 o 
  -3   1   5      442.03      498.95      7.27 o 
  -2   1   5       18.06       17.66      0.68 o 
  -1   1   5       30.76       33.52      0.92 o 
   0   1   5      320.98      321.45      3.30 o 
   1   1   5      272.83      263.31      2.63 o 
   2   1   5       30.59       29.70      0.99 o 
   3   1   5       31.23       30.43      1.01 o 
   4   1   5      200.30      208.09      4.77 o 
   5   1   5       65.34       63.34      2.16 o 
   6   1   5       17.44       17.24      1.21 o 
   7   1   5        1.44        1.30      0.46 o 
   8   1   5        4.13        3.76      0.69 o 
   9   1   5        0.77        0.99      0.57 o 
 -12   2   5        0.47        0.18      0.86 o 
 -11   2   5        0.09        1.81      0.80 o 
 -10   2   5        1.14        0.52      0.58 o 
  -9   2   5        8.47        6.97      1.26 o 
  -8   2   5       34.13       34.56      2.59 o 
  -7   2   5       68.13       74.20      3.55 o 
  -6   2   5      121.25      129.31      4.46 o 
  -5   2   5       32.30       37.83      1.80 o 
  -4   2   5      150.76      156.85      3.06 o 
  -3   2   5      378.41      409.10      5.15 o 
  -2   2   5       25.55       26.48      0.93 o 
  -1   2   5      591.35      582.95      5.00 o 
   0   2   5      173.48      175.22      2.51 o 
   1   2   5       22.08       23.40      1.32 o 
   2   2   5      262.02      253.84      3.23 o 
   3   2   5       13.51       13.44      0.66 o 
   4   2   5       28.78       26.89      0.82 o 
   5   2   5       82.63       79.36      1.99 o 
   6   2   5       13.70       14.45      1.18 o 
   7   2   5       14.28       13.32      1.28 o 
   8   2   5       16.36       15.88      2.00 o 
   9   2   5        2.03        2.79      0.95 o 
 -11   3   5        1.36        1.44      0.79 o 
 -10   3   5        1.48        1.31      0.83 o 
  -9   3   5        4.94        3.99      1.09 o 
  -8   3   5       10.83       11.29      1.61 o 
  -7   3   5       61.34       70.44      3.82 o 
  -6   3   5      168.01      170.72      3.61 o 
  -5   3   5       98.06       98.48      4.57 o 
  -4   3   5       50.84       54.97      1.95 o 
  -3   3   5       31.55       30.25      2.77 o 
  -2   3   5       25.73       24.28      1.10 o 
  -1   3   5       64.15       63.60      1.48 o 
   0   3   5      104.34      102.16      1.94 o 
   1   3   5       70.63       67.99      3.06 o 
   2   3   5      132.88      131.01      2.84 o 
   3   3   5       91.68       93.76      2.28 o 
   4   3   5       20.45       18.23      1.06 o 
   5   3   5        1.37        1.18      0.74 o 
   6   3   5        3.16        2.12      0.57 o 
   7   3   5        2.04        0.86      1.90 o 
   8   3   5        0.04        0.15      0.76 o 
   9   3   5        0.91        0.00      0.61 o 
 -11   4   5        1.05        0.00      0.84 o 
 -10   4   5        0.55        1.07      0.66 o 
  -9   4   5        0.97        0.00      0.91 o 
  -8   4   5        0.97        0.48      0.60 o 
  -7   4   5        1.00        2.21      0.98 o 
  -6   4   5        1.50        0.99      0.42 o 
  -5   4   5        6.38        6.69      0.80 o 
  -4   4   5        2.89        2.70      0.60 o 
  -3   4   5       45.94       44.20      1.62 o 
  -2   4   5       40.77       46.78      2.99 o 
  -1   4   5       17.58       17.04      1.82 o 
   0   4   5       57.42       55.64      2.23 o 
   1   4   5      167.16      180.81      3.34 o 
   2   4   5       49.46       50.40      3.13 o 
   3   4   5       21.06       19.75      1.17 o 
   4   4   5        8.77       10.91      0.91 o 
   5   4   5        9.84       10.15      0.90 o 
   6   4   5        1.35        0.92      0.48 o 
   7   4   5        3.04        2.26      0.72 o 
   8   4   5        1.64        1.24      1.17 o 
  -9   5   5        0.57        0.79      0.69 o 
  -8   5   5        0.12        0.02      0.48 o 
  -7   5   5        7.88        8.50      2.06 o 
  -6   5   5       20.18       23.08      1.75 o 
  -5   5   5       16.53       15.64      1.07 o 
  -4   5   5       17.40       17.66      1.31 o 
  -3   5   5       38.85       35.23      2.93 o 
  -2   5   5       25.74       27.39      2.58 o 
  -1   5   5        0.34        0.21      0.35 o 
   0   5   5       16.14       15.87      1.07 o 
   1   5   5        6.22        6.78      0.86 o 
   2   5   5        4.13        4.01      0.59 o 
   3   5   5        5.67        4.19      0.61 o 
   4   5   5        3.38        3.41      0.68 o 
   5   5   5        0.82        0.61      0.48 o 
   6   5   5        2.13        1.64      0.70 o 
   7   5   5        0.35        0.64      1.35 o 
  -7   6   5        0.06        0.00      0.55 o 
  -6   6   5        3.27        1.50      0.65 o 
  -5   6   5        6.76        5.65      1.46 o 
  -4   6   5        8.61        8.45      1.02 o 
  -3   6   5       17.49       19.06      2.34 o 
  -2   6   5       18.07       19.49      2.41 o 
  -1   6   5        9.32        9.33      1.71 o 
   0   6   5        8.36        8.31      0.83 o 
   1   6   5       11.14       11.67      0.99 o 
   2   6   5       14.44       14.07      1.16 o 
   3   6   5        4.14        4.56      0.70 o 
   4   6   5        1.83        1.21      0.44 o 
   5   6   5        6.70        6.32      1.03 o 
  -4   7   5        0.64        1.54      0.95 o 
  -3   7   5        5.69        5.15      1.47 o 
  -2   7   5        6.26        7.77      1.68 o 
  -1   7   5        1.87        2.51      1.14 o 
   0   7   5        0.55        1.99      1.10 o 
   1   7   5        0.01        0.37      0.46 o 
  -2  -7   6        0.38        0.00      0.59 o 
  -1  -7   6        4.05        1.81      0.76 o 
  -7  -6   6        1.13        1.94      0.88 o 
  -6  -6   6        3.30        2.44      0.86 o 
  -5  -6   6        8.15        8.45      1.57 o 
  -4  -6   6        7.76        7.88      1.52 o 
  -3  -6   6        4.16        4.18      1.20 o 
  -2  -6   6        2.55        1.88      0.70 o 
  -1  -6   6        2.49        3.88      1.05 o 
   0  -6   6        5.80        4.92      1.18 o 
   2  -6   6        5.71        3.85      1.05 o 
   3  -6   6        1.87        1.04      0.61 o 
   4  -6   6        1.04        1.40      0.85 o 
  -9  -5   6        0.57        1.54      0.77 o 
  -8  -5   6        2.67        2.53      0.95 o 
  -7  -5   6        4.36        4.40      1.11 o 
  -6  -5   6        5.23        6.84      1.29 o 
  -5  -5   6        8.41       10.06      1.56 o 
  -4  -5   6        6.42        6.38      1.19 o 
  -3  -5   6        0.81        0.22      0.44 o 
  -2  -5   6        1.56        0.58      0.49 o 
  -1  -5   6        0.02        0.01      0.47 o 
   0  -5   6        5.59        4.18      0.89 o 
   1  -5   6        2.90        3.32      0.92 o 
   2  -5   6        4.05        4.38      0.74 o 
   3  -5   6       19.15       20.28      2.22 o 
   4  -5   6       15.47       19.85      2.33 o 
   5  -5   6        6.77        7.35      1.61 o 
   6  -5   6        3.48        5.85      1.54 o 
 -10  -4   6        0.60        0.73      0.62 o 
  -9  -4   6        7.93        8.11      1.63 o 
  -8  -4   6       16.03       16.48      2.10 o 
  -7  -4   6        2.54        1.68      0.49 o 
  -6  -4   6        7.28        8.47      0.89 o 
  -5  -4   6       24.68       24.63      1.44 o 
  -4  -4   6       45.11       41.26      2.11 o 
  -3  -4   6       31.14       34.75      1.64 o 
  -2  -4   6       55.21       58.98      1.68 o 
  -1  -4   6       40.04       38.55      1.37 o 
   0  -4   6       26.10       31.06      2.17 o 
   1  -4   6       38.46       36.72      2.51 o 
   2  -4   6       55.64       55.52      3.25 o 
   3  -4   6       19.21       19.93      2.45 o 
   4  -4   6        3.28        2.84      1.17 o 
   5  -4   6        3.83        4.91      1.32 o 
   6  -4   6        2.46        5.57      1.55 o 
   7  -4   6        1.23        4.08      1.44 o 
 -11  -3   6        1.12        1.14      0.68 o 
 -10  -3   6        0.54        0.66      0.69 o 
  -9  -3   6        1.02        1.33      0.63 o 
  -8  -3   6       17.07       12.85      1.71 o 
  -7  -3   6       45.62       48.15      3.15 o 
  -6  -3   6        5.80        5.67      1.05 o 
  -5  -3   6       10.55       10.94      0.92 o 
  -4  -3   6       16.09       15.43      1.03 o 
  -3  -3   6       24.00       24.60      1.01 o 
  -2  -3   6       71.54       75.33      1.78 o 
  -1  -3   6      121.13      117.20      2.24 o 
   0  -3   6      132.39      132.78      3.11 o 
   1  -3   6        1.83        1.76      0.76 o 
   2  -3   6       34.04       31.63      1.76 o 
   3  -3   6       18.24       20.35      2.05 o 
   4  -3   6       18.17       16.71      1.93 o 
   5  -3   6       31.84       36.97      2.97 o 
   6  -3   6       11.96       13.97      2.01 o 
   7  -3   6        3.53        4.07      1.38 o 
   8  -3   6        1.67        2.63      1.27 o 
 -12  -2   6        0.98        0.84      0.88 o 
 -11  -2   6        3.13        3.39      1.01 o 
 -10  -2   6       13.67       15.11      1.97 o 
  -9  -2   6       26.62       29.02      2.59 o 
  -8  -2   6       52.50       51.10      3.23 o 
  -7  -2   6       57.50       58.45      3.15 o 
  -6  -2   6       60.08       58.75      2.95 o 
  -5  -2   6       67.61       71.20      3.04 o 
  -4  -2   6       10.37        8.15      0.73 o 
  -3  -2   6        4.72        4.31      0.51 o 
  -2  -2   6      137.14      129.84      2.15 o 
  -1  -2   6      158.95      151.43      2.27 o 
   0  -2   6       42.22       40.97      1.16 o 
   1  -2   6       28.88       28.57      1.47 o 
   2  -2   6      177.20      184.66      5.32 o 
   3  -2   6      137.40      143.10      5.06 o 
   4  -2   6        4.90        4.71      1.12 o 
   5  -2   6       13.35       13.67      1.81 o 
   6  -2   6        1.33        1.40      0.95 o 
   7  -2   6        2.95        2.78      1.05 o 
   8  -2   6        0.02        0.95      1.06 o 
   9  -2   6        0.75        0.43      0.80 o 
 -12  -1   6        0.21        0.44      0.90 o 
 -11  -1   6        1.47        1.84      0.75 o 
 -10  -1   6        6.90        6.58      1.35 o 
  -9  -1   6       24.59       27.75      2.37 o 
  -8  -1   6       12.91       13.59      1.58 o 
  -7  -1   6       36.41       34.79      2.29 o 
  -6  -1   6        9.97        8.42      1.07 o 
  -5  -1   6        5.66        5.81      0.82 o 
  -4  -1   6      228.54      219.41      4.74 o 
  -3  -1   6      157.63      159.65      4.45 o 
  -2  -1   6        8.90        9.40      0.51 o 
  -1  -1   6      114.97      108.75      2.56 o 
   0  -1   6      165.18      161.93      3.82 o 
   1  -1   6      169.46      166.70      3.35 o 
   2  -1   6       77.36       70.25      1.56 o 
   3  -1   6      101.26       98.10      2.69 o 
   4  -1   6        3.79        3.92      0.58 o 
   5  -1   6        6.41        5.99      1.12 o 
   6  -1   6       14.35       15.38      1.96 o 
   7  -1   6        3.87        3.47      1.16 o 
   8  -1   6        3.65        3.12      1.15 o 
   9  -1   6        8.08        7.63      1.64 o 
 -12   0   6        1.68        1.82      0.91 o 
 -11   0   6        2.21        1.15      0.58 o 
 -10   0   6        0.03        0.15      0.59 o 
  -9   0   6        4.62        5.18      1.10 o 
  -8   0   6        6.82        5.86      1.05 o 
  -7   0   6        1.65        2.32      0.65 o 
  -6   0   6      488.16      460.07      8.21 o 
  -5   0   6      265.74      259.27      5.46 o 
  -4   0   6      179.79      181.48      4.06 o 
  -3   0   6      717.88      719.30      6.77 o 
  -2   0   6      370.01      377.01      6.58 o 
  -1   0   6      341.99      343.95      4.32 o 
   0   0   6       36.33       44.55      1.25 o 
   1   0   6       29.19       24.76      0.83 o 
   2   0   6      109.88      112.74      2.01 o 
   3   0   6       16.07       15.96      0.79 o 
   4   0   6       45.21       42.08      1.30 o 
   5   0   6       12.96       11.82      0.98 o 
   6   0   6        2.10        2.77      0.58 o 
   7   0   6        2.75        3.44      0.67 o 
   8   0   6        0.27        0.30      0.71 o 
   9   0   6        3.75        1.79      0.73 o 
 -12   1   6        0.22        1.73      1.08 o 
 -11   1   6        1.52        0.45      0.71 o 
 -10   1   6        6.80        6.78      1.39 o 
  -9   1   6       24.68       27.89      2.43 o 
  -8   1   6       13.05       11.66      1.46 o 
  -7   1   6       36.37       33.12      2.33 o 
  -6   1   6       10.10        8.50      1.14 o 
  -5   1   6        5.83        7.76      0.99 o 
  -4   1   6      230.38      250.83      3.77 o 
  -3   1   6      156.01      165.74      2.41 o 
  -2   1   6        8.19        9.01      0.53 o 
  -1   1   6      118.68      108.57      4.10 o 
   0   1   6      166.03      162.63      2.14 o 
   1   1   6      172.03      170.66      2.30 o 
   2   1   6       77.26       76.41      1.49 o 
   3   1   6      100.60       98.47      1.98 o 
   4   1   6        3.99        4.25      0.61 o 
   5   1   6        6.49        7.08      1.14 o 
   6   1   6       14.31       15.53      1.26 o 
   7   1   6        4.00        3.82      0.65 o 
   8   1   6        3.72        3.15      0.67 o 
   9   1   6        7.81        5.75      1.28 o 
 -12   2   6        0.99        0.16      0.78 o 
 -11   2   6        3.02        2.93      1.08 o 
 -10   2   6       13.21       12.69      1.84 o 
  -9   2   6       26.52       27.62      2.53 o 
  -8   2   6       53.14       55.64      3.31 o 
  -7   2   6       58.64       65.10      3.40 o 
  -6   2   6       61.39       60.66      3.12 o 
  -5   2   6       66.97       64.07      2.08 o 
  -4   2   6       11.15        9.42      0.82 o 
  -3   2   6        5.59        5.63      0.52 o 
  -2   2   6      137.10      129.74      2.22 o 
  -1   2   6      161.93      151.96      2.48 o 
   0   2   6       43.61       41.06      1.28 o 
   1   2   6       28.39       30.08      1.45 o 
   2   2   6      174.19      180.10      3.09 o 
   3   2   6      134.63      134.83      2.53 o 
   4   2   6        4.91        4.48      0.49 o 
   5   2   6       13.46       13.59      1.09 o 
   6   2   6        1.39        1.12      0.60 o 
   7   2   6        3.00        2.31      0.86 o 
   8   2   6        0.02        0.29      0.50 o 
   9   2   6        0.76        1.22      0.76 o 
 -11   3   6        1.10        0.78      0.73 o 
 -10   3   6        0.56        0.93      0.91 o 
  -9   3   6        0.95        0.32      0.56 o 
  -8   3   6       16.77       15.04      1.93 o 
  -7   3   6       45.68       46.29      3.14 o 
  -6   3   6        5.83        6.75      0.78 o 
  -5   3   6       10.62       11.86      1.13 o 
  -4   3   6       15.71       16.37      1.17 o 
  -3   3   6       24.07       24.83      1.05 o 
  -2   3   6       71.64       75.25      2.08 o 
  -1   3   6      121.21      113.62      2.20 o 
   0   3   6      134.68      137.66      2.48 o 
   1   3   6        1.44        1.27      0.47 o 
   2   3   6       33.45       32.58      1.69 o 
   3   3   6       18.63       17.93      1.30 o 
   4   3   6       17.33       14.46      0.98 o 
   5   3   6       31.59       35.28      1.54 o 
   6   3   6       11.93       10.09      1.22 o 
   7   3   6        3.39        2.29      0.90 o 
   8   3   6        1.68        2.24      0.89 o 
 -10   4   6        0.56        0.44      0.66 o 
  -9   4   6        7.87        7.34      1.48 o 
  -8   4   6       16.00       20.51      2.52 o 
  -7   4   6        2.28        1.54      0.48 o 
  -6   4   6        6.70        8.35      0.93 o 
  -5   4   6       24.84       24.88      3.25 o 
  -4   4   6       46.60       42.94      3.14 o 
  -3   4   6       31.69       34.92      1.86 o 
  -2   4   6       53.70       60.92      3.62 o 
  -1   4   6       39.42       38.43      2.07 o 
   0   4   6       26.52       30.75      2.04 o 
   1   4   6       38.64       38.35      1.96 o 
   2   4   6       56.53       59.16      2.05 o 
   3   4   6       19.78       21.91      1.27 o 
   4   4   6        3.34        3.65      0.59 o 
   5   4   6        3.78        3.28      0.53 o 
   6   4   6        2.40        1.97      0.61 o 
   7   4   6        1.23        1.07      0.57 o 
  -9   5   6        0.55        0.59      0.68 o 
  -8   5   6        2.64        3.39      1.31 o 
  -7   5   6        4.38        4.96      0.93 o 
  -6   5   6        5.32        5.06      0.69 o 
  -5   5   6        8.47        8.13      0.83 o 
  -4   5   6        6.42        4.92      0.81 o 
  -3   5   6        0.91        0.50      0.38 o 
  -2   5   6        1.70        1.85      0.96 o 
  -1   5   6        0.05        0.00      0.38 o 
   0   5   6        5.25        4.09      0.71 o 
   1   5   6        2.63        2.34      0.87 o 
   2   5   6        4.31        4.68      0.67 o 
   3   5   6       19.26       20.87      1.35 o 
   4   5   6       15.59       18.92      1.33 o 
   5   5   6        6.97        7.68      0.89 o 
   6   5   6        3.41        2.72      0.79 o 
  -7   6   6        1.09        0.11      0.69 o 
  -6   6   6        3.20        3.88      1.26 o 
  -5   6   6        8.01        8.91      1.73 o 
  -4   6   6        7.84        7.96      1.28 o 
  -3   6   6        4.28        3.26      0.88 o 
  -2   6   6        2.48        3.71      1.27 o 
  -1   6   6        2.40        3.86      1.29 o 
   0   6   6        5.55        5.14      1.01 o 
   1   6   6        8.65        8.98      1.10 o 
   2   6   6        5.70        6.41      0.84 o 
   3   6   6        1.89        0.57      0.56 o 
   4   6   6        1.05        1.03      0.51 o 
  -2   7   6        0.37        0.43      0.67 o 
  -1   7   6        3.97        4.51      1.29 o 
  -6  -6   7        1.74        1.50      0.81 o 
  -5  -6   7        3.03        4.30      1.15 o 
  -4  -6   7        2.82        1.56      0.81 o 
  -3  -6   7        1.64        0.90      0.62 o 
  -2  -6   7        2.60        2.58      0.89 o 
  -1  -6   7        3.58        2.54      0.71 o 
  -9  -5   7        0.72        0.00      0.78 o 
  -8  -5   7        1.04        2.13      0.91 o 
  -7  -5   7        5.66        6.93      1.40 o 
  -6  -5   7        8.48        9.25      1.55 o 
  -5  -5   7       18.62       22.49      2.32 o 
  -4  -5   7       30.40       36.50      2.77 o 
  -3  -5   7       19.03       22.73      2.15 o 
  -2  -5   7       18.52       23.00      2.26 o 
  -1  -5   7       50.33       51.79      3.35 o 
   0  -5   7       46.55       52.70      3.09 o 
   1  -5   7       10.79       13.09      1.65 o 
   2  -5   7        4.82        4.99      1.14 o 
   3  -5   7        4.21        3.04      0.94 o 
   4  -5   7        0.60        0.95      0.73 o 
   5  -5   7        0.17        0.00      0.98 o 
 -10  -4   7        0.50        1.27      0.74 o 
  -9  -4   7        6.68        7.69      1.55 o 
  -8  -4   7       22.62       22.30      2.02 o 
  -7  -4   7       14.93       15.94      1.28 o 
  -6  -4   7        2.12        3.01      0.56 o 
  -5  -4   7        5.34        4.06      0.90 o 
  -4  -4   7        0.08        0.03      0.32 o 
  -3  -4   7       10.66        9.68      0.72 o 
  -2  -4   7        5.92        4.68      0.54 o 
  -1  -4   7        6.72        5.69      0.59 o 
   0  -4   7       16.02       15.95      1.14 o 
   1  -4   7        1.14        0.85      0.59 o 
   2  -4   7        2.64        3.31      1.02 o 
   3  -4   7       10.23       11.16      1.69 o 
   4  -4   7        2.99        3.20      1.08 o 
   5  -4   7        4.39        3.63      1.23 o 
   6  -4   7        2.87        2.99      1.23 o 
 -11  -3   7        0.32        0.00      0.75 o 
 -10  -3   7        1.39        1.30      0.68 o 
  -9  -3   7        7.78        8.67      1.53 o 
  -8  -3   7       25.07       25.49      2.33 o 
  -7  -3   7       33.14       34.55      2.62 o 
  -6  -3   7       21.71       24.32      1.48 o 
  -5  -3   7       12.15       13.42      1.05 o 
  -4  -3   7       39.92       42.26      1.75 o 
  -3  -3   7       63.31       61.71      1.67 o 
  -2  -3   7       98.79       97.09      2.07 o 
  -1  -3   7       84.58       87.90      2.02 o 
   0  -3   7       83.12       85.79      2.00 o 
   1  -3   7        4.15        3.62      0.92 o 
   2  -3   7        8.15        9.05      1.29 o 
   3  -3   7       36.86       39.44      2.85 o 
   4  -3   7       12.40       17.62      2.13 o 
   5  -3   7       15.34       21.20      2.46 o 
   6  -3   7        3.24        4.97      1.12 o 
   7  -3   7        0.31        1.06      0.95 o 
 -12  -2   7        1.69        1.07      0.73 o 
 -11  -2   7        0.95        2.04      0.93 o 
 -10  -2   7        3.58        3.30      1.05 o 
  -9  -2   7       10.14        9.87      1.50 o 
  -8  -2   7        6.97        7.10      1.28 o 
  -7  -2   7        5.09        3.88      0.94 o 
  -6  -2   7       20.18       18.47      1.66 o 
  -5  -2   7        3.52        3.30      0.55 o 
  -4  -2   7       16.53       15.45      1.00 o 
  -3  -2   7       32.97       32.80      1.36 o 
  -2  -2   7       64.24       63.01      1.58 o 
  -1  -2   7        0.04        0.12      0.21 o 
   0  -2   7      115.28      118.00      3.04 o 
   1  -2   7       84.96       80.65      2.61 o 
   2  -2   7       23.52       21.69      1.98 o 
   3  -2   7       21.67       23.15      2.12 o 
   4  -2   7       19.70       20.68      2.19 o 
   5  -2   7        3.11        4.11      1.21 o 
   6  -2   7        5.09        4.94      1.22 o 
   7  -2   7        1.56        0.49      0.93 o 
   8  -2   7        0.38        0.00      1.25 o 
 -12  -1   7        1.26        0.24      0.61 o 
 -11  -1   7       10.50       11.92      1.78 o 
 -10  -1   7       12.75       12.46      1.74 o 
  -9  -1   7        3.62        3.64      0.96 o 
  -8  -1   7       33.41       34.36      2.51 o 
  -7  -1   7       32.73       33.78      2.29 o 
  -6  -1   7      106.97      102.52      3.77 o 
  -5  -1   7       91.18       88.24      3.21 o 
  -4  -1   7       99.70      101.68      3.33 o 
  -3  -1   7       80.34       73.46      2.64 o 
  -2  -1   7       38.63       36.46      1.05 o 
  -1  -1   7      119.75      116.12      1.66 o 
   0  -1   7      139.49      144.55      4.48 o 
   1  -1   7       64.07       62.72      2.23 o 
   2  -1   7      244.14      246.02      6.38 o 
   3  -1   7      136.14      141.23      5.02 o 
   4  -1   7        3.19        3.04      0.54 o 
   5  -1   7        3.98        4.65      0.68 o 
   6  -1   7       13.71       15.10      1.95 o 
   7  -1   7        5.82        6.59      1.43 o 
   8  -1   7        1.58        0.00      0.78 o 
 -12   0   7        2.22        1.72      0.76 o 
 -11   0   7       13.57       20.73      2.37 o 
 -10   0   7       11.25       12.60      1.77 o 
  -9   0   7        0.92        0.00      0.64 o 
  -8   0   7       12.89       13.83      1.62 o 
  -7   0   7       17.12       17.06      1.62 o 
  -6   0   7        5.28        4.19      0.74 o 
  -5   0   7        5.77        7.72      0.88 o 
  -4   0   7        2.36        2.68      0.43 o 
  -3   0   7       31.56       35.69      1.28 o 
  -2   0   7       14.09       14.59      0.63 o 
  -1   0   7      167.03      171.54      2.68 o 
   0   0   7       63.33       64.92      1.66 o 
   1   0   7       17.86       17.11      0.89 o 
   2   0   7        0.44        0.37      0.17 o 
   3   0   7        3.25        3.53      0.44 o 
   4   0   7       33.96       31.11      1.19 o 
   5   0   7       15.17        9.98      1.00 o 
   6   0   7       16.91       17.17      1.33 o 
   7   0   7        2.00        2.79      0.67 o 
   8   0   7       21.02       24.11      2.59 o 
 -12   1   7        1.22        1.36      0.82 o 
 -11   1   7       10.56       10.63      1.86 o 
 -10   1   7       13.08       12.97      1.83 o 
  -9   1   7        3.90        4.52      1.10 o 
  -8   1   7       34.12       35.28      2.58 o 
  -7   1   7       31.36       34.27      2.42 o 
  -6   1   7      103.53      110.01      4.03 o 
  -5   1   7       91.02       93.64      3.44 o 
  -4   1   7       98.03      106.64      2.09 o 
  -3   1   7       79.54       77.52      1.70 o 
  -2   1   7       41.24       41.34      1.18 o 
  -1   1   7      121.39      120.79      2.78 o 
   0   1   7      137.26      140.41      2.48 o 
   1   1   7       62.92       62.24      1.27 o 
   2   1   7      243.99      239.37      2.92 o 
   3   1   7      134.28      142.23      2.67 o 
   4   1   7        3.53        3.28      0.45 o 
   5   1   7        3.93        4.31      0.62 o 
   6   1   7       13.45       13.65      1.18 o 
   7   1   7        5.88        7.06      1.39 o 
   8   1   7        1.53        2.89      0.73 o 
 -12   2   7        1.74        2.33      1.09 o 
 -11   2   7        0.97        0.99      0.77 o 
 -10   2   7        3.42        2.47      0.86 o 
  -9   2   7        9.83        8.98      1.49 o 
  -8   2   7        6.61        6.98      1.30 o 
  -7   2   7        4.81        4.93      1.01 o 
  -6   2   7       20.07       20.59      1.89 o 
  -5   2   7        3.38        2.43      0.86 o 
  -4   2   7       16.61       15.17      0.85 o 
  -3   2   7       32.87       32.45      1.19 o 
  -2   2   7       64.35       62.44      2.02 o 
  -1   2   7        0.02        0.05      0.35 o 
   0   2   7      114.12      113.67      2.02 o 
   1   2   7       83.83       79.70      2.03 o 
   2   2   7       22.48       20.88      1.02 o 
   3   2   7       22.02       22.41      1.08 o 
   4   2   7       20.31       22.62      1.42 o 
   5   2   7        3.20        4.15      0.68 o 
   6   2   7        5.17        4.47      0.72 o 
   7   2   7        1.54        0.39      0.62 o 
   8   2   7        0.44        0.00      0.79 o 
 -11   3   7        0.32        0.00      0.90 o 
 -10   3   7        1.43        0.78      0.68 o 
  -9   3   7        7.98        9.08      1.54 o 
  -8   3   7       24.92       27.04      2.55 o 
  -7   3   7       32.82       32.26      2.68 o 
  -6   3   7       22.53       23.57      1.47 o 
  -5   3   7       11.93       12.21      1.07 o 
  -4   3   7       39.52       42.35      1.49 o 
  -3   3   7       63.25       60.82      1.72 o 
  -2   3   7       96.27       92.85      2.51 o 
  -1   3   7       83.57       84.55      1.79 o 
   0   3   7       84.95       89.56      2.12 o 
   1   3   7        4.84        4.84      0.73 o 
   2   3   7        8.82       10.26      1.03 o 
   3   3   7       37.80       42.61      2.06 o 
   4   3   7       12.60       14.50      1.25 o 
   5   3   7       15.71       21.56      2.34 o 
   6   3   7        3.32        5.24      1.36 o 
   7   3   7        0.27        0.08      0.53 o 
 -10   4   7        0.49        1.00      0.79 o 
  -9   4   7        6.88        9.29      1.84 o 
  -8   4   7       22.91       23.98      2.70 o 
  -7   4   7       15.04       15.08      2.79 o 
  -6   4   7        2.21        2.84      0.66 o 
  -5   4   7        5.33        3.49      0.72 o 
  -4   4   7        0.11        0.43      0.36 o 
  -3   4   7       10.59       11.03      1.08 o 
  -2   4   7        5.84        5.94      0.85 o 
  -1   4   7        6.54        6.20      0.82 o 
   0   4   7       16.12       17.66      1.88 o 
   1   4   7        1.23        1.56      0.55 o 
   2   4   7        2.72        2.54      0.57 o 
   3   4   7       10.55       11.53      1.21 o 
   4   4   7        2.86        3.50      0.72 o 
   5   4   7        4.22        3.45      1.11 o 
   6   4   7        2.91        2.45      1.06 o 
  -9   5   7        0.65        1.27      0.94 o 
  -8   5   7        0.98        0.78      0.84 o 
  -7   5   7        5.74        6.47      1.03 o 
  -6   5   7        8.65        9.05      0.96 o 
  -5   5   7       18.67       18.32      1.52 o 
  -4   5   7       30.21       30.14      1.91 o 
  -3   5   7       19.16       19.63      2.02 o 
  -2   5   7       18.62       20.24      2.03 o 
  -1   5   7       50.17       50.85      6.12 o 
   0   5   7       46.71       51.93      2.51 o 
   1   5   7       10.88       12.45      1.30 o 
   2   5   7        4.63        4.22      1.06 o 
   3   5   7        4.04        3.36      0.72 o 
   4   5   7        0.58        0.17      0.48 o 
   5   5   7        0.16        0.94      1.16 o 
  -6   6   7        1.69        1.46      0.84 o 
  -5   6   7        3.00        2.64      0.71 o 
  -4   6   7        2.85        2.37      0.68 o 
  -3   6   7        1.64        1.55      0.52 o 
  -2   6   7        2.59        3.24      0.77 o 
  -1   6   7        3.64        2.84      1.07 o 
   0   6   7        5.57        4.84      0.91 o 
   1   6   7        3.69        3.48      0.75 o 
   2   6   7        1.44        1.02      1.04 o 
   3   6   7        3.05        3.32      0.86 o 
  -5  -6   8        1.35        1.84      0.93 o 
  -4  -6   8        0.11        0.14      0.46 o 
  -8  -5   8        2.78        2.61      0.99 o 
  -7  -5   8        4.61        5.80      1.32 o 
  -6  -5   8        3.04        4.31      1.10 o 
  -5  -5   8        3.86        4.13      1.10 o 
  -4  -5   8        5.54        5.89      1.13 o 
  -3  -5   8        6.10        4.80      0.96 o 
   0  -5   8        2.52        2.25      0.83 o 
   1  -5   8        0.18        0.04      0.58 o 
   2  -5   8        0.64        1.70      0.72 o 
   3  -5   8        1.31        2.05      0.98 o 
   4  -5   8        0.63        1.21      0.95 o 
 -10  -4   8        7.22        3.93      1.12 o 
  -9  -4   8        3.31        2.33      0.66 o 
  -8  -4   8        0.44        1.37      0.54 o 
  -7  -4   8        6.05        5.80      1.03 o 
  -6  -4   8       17.26       16.86      1.30 o 
  -5  -4   8       17.64       19.38      1.36 o 
  -4  -4   8        4.21        5.10      0.72 o 
  -3  -4   8       13.75       15.03      0.94 o 
  -2  -4   8       37.17       40.00      1.90 o 
  -1  -4   8       19.59       21.44      1.44 o 
   0  -4   8       18.50       18.25      1.95 o 
   1  -4   8       44.77       50.91      3.26 o 
   2  -4   8       33.97       37.36      2.96 o 
   3  -4   8       11.99       16.52      2.14 o 
   4  -4   8       11.22       12.22      1.97 o 
   5  -4   8        6.76        6.84      1.68 o 
 -11  -3   8        1.04        0.89      0.58 o 
 -10  -3   8        0.81        0.96      0.66 o 
  -9  -3   8        2.85        2.26      0.91 o 
  -8  -3   8        3.50        4.27      1.08 o 
  -7  -3   8        6.86        5.61      0.78 o 
  -6  -3   8        9.82        8.26      0.89 o 
  -5  -3   8        4.68        5.55      0.71 o 
  -4  -3   8        1.05        1.10      0.41 o 
  -3  -3   8        0.43        0.45      0.26 o 
  -2  -3   8        1.26        1.97      0.64 o 
  -1  -3   8       55.68       59.54      3.58 o 
   0  -3   8       33.16       33.23      1.94 o 
   1  -3   8       40.92       41.59      2.85 o 
   2  -3   8        2.34        2.35      0.92 o 
   3  -3   8        6.15        7.09      1.40 o 
   4  -3   8        7.77        6.38      1.27 o 
   5  -3   8        1.26        1.68      0.98 o 
   6  -3   8        0.91        3.02      1.30 o 
 -11  -2   8        0.99        1.02      0.68 o 
 -10  -2   8        1.27        1.04      0.77 o 
  -9  -2   8        0.74        1.50      0.79 o 
  -8  -2   8        2.93        2.50      0.83 o 
  -7  -2   8        0.02        0.00      0.46 o 
  -6  -2   8       18.89       17.51      1.23 o 
  -5  -2   8       65.68       58.95      2.10 o 
  -4  -2   8       33.50       29.27      1.84 o 
  -3  -2   8      137.60      127.52      2.85 o 
  -2  -2   8      107.65      109.61      3.02 o 
  -1  -2   8       17.03       17.47      1.35 o 
   0  -2   8       20.59       17.00      1.58 o 
   1  -2   8       96.06      105.79      4.39 o 
   2  -2   8        2.14        1.41      0.70 o 
   3  -2   8       26.56       27.60      2.42 o 
   4  -2   8       24.22       30.00      2.71 o 
   5  -2   8        2.45        1.88      0.73 o 
   6  -2   8        8.23        9.22      1.75 o 
   7  -2   8        0.30        0.08      0.76 o 
 -12  -1   8        2.37        1.43      0.80 o 
 -11  -1   8        7.88        9.10      1.64 o 
 -10  -1   8        9.14       11.79      1.69 o 
  -9  -1   8        7.20        7.67      1.32 o 
  -8  -1   8       19.87       20.46      1.93 o 
  -7  -1   8       37.48       37.16      2.43 o 
  -6  -1   8       30.02       31.08      2.05 o 
  -5  -1   8        6.58        5.88      0.68 o 
  -4  -1   8       55.16       47.01      3.16 o 
  -3  -1   8      174.43      164.37      6.03 o 
  -2  -1   8       31.19       28.64      1.54 o 
  -1  -1   8      107.57      105.41      2.97 o 
   0  -1   8        2.56        2.31      0.55 o 
   1  -1   8        4.34        4.67      0.80 o 
   2  -1   8        4.52        4.60      1.01 o 
   3  -1   8       20.87       22.48      2.13 o 
   4  -1   8        2.92        1.82      0.84 o 
   5  -1   8        0.15        1.66      0.93 o 
   6  -1   8        3.13        2.83      1.04 o 
   7  -1   8        3.64        2.34      1.13 o 
 -12   0   8        0.02        0.03      0.56 o 
 -11   0   8        7.67        8.48      1.62 o 
 -10   0   8        0.03        0.58      0.65 o 
  -9   0   8        0.01        0.15      0.47 o 
  -8   0   8       11.76        9.23      1.31 o 
  -7   0   8      117.70      122.73      4.50 o 
  -6   0   8        8.89        6.90      0.99 o 
  -5   0   8        2.75        4.06      0.77 o 
  -4   0   8       94.41       95.18      2.38 o 
  -3   0   8       99.56      103.26      2.30 o 
  -2   0   8       57.29       62.66      3.15 o 
  -1   0   8      317.12      311.09      4.03 o 
   0   0   8      559.83      575.95      6.17 o 
   1   0   8       83.54       82.84      2.42 o 
   2   0   8       40.01       44.62      1.80 o 
   3   0   8        8.20        8.49      0.67 o 
   4   0   8       11.97       12.51      1.11 o 
   5   0   8       23.41       31.08      2.25 o 
   6   0   8        1.29        1.36      0.49 o 
   7   0   8        3.55        2.19      1.04 o 
   8   0   8        3.49        6.30      1.50 o 
 -12   1   8        2.25        0.91      0.76 o 
 -11   1   8        7.71        7.80      1.54 o 
 -10   1   8        9.05        9.82      1.63 o 
  -9   1   8        7.38        9.29      1.51 o 
  -8   1   8       20.03       18.88      1.93 o 
  -7   1   8       37.61       38.90      2.58 o 
  -6   1   8       30.60       31.58      2.16 o 
  -5   1   8        6.70        5.13      0.87 o 
  -4   1   8       54.34       47.87      1.45 o 
  -3   1   8      173.57      167.12      2.98 o 
  -2   1   8       30.25       29.11      1.06 o 
  -1   1   8      106.46      108.00      2.86 o 
   0   1   8        2.62        2.89      0.48 o 
   1   1   8        4.32        4.35      0.40 o 
   2   1   8        4.57        4.72      0.45 o 
   3   1   8       20.57       18.96      1.02 o 
   4   1   8        2.82        1.72      0.40 o 
   5   1   8        0.17        0.40      0.43 o 
   6   1   8        3.11        1.58      0.52 o 
   7   1   8        3.50        2.06      1.02 o 
 -11   2   8        0.97        0.80      0.62 o 
 -10   2   8        1.29        0.00      0.60 o 
  -9   2   8        0.72        0.00      0.68 o 
  -8   2   8        2.85        2.96      0.94 o 
  -7   2   8        0.04        0.00      0.48 o 
  -6   2   8       18.59       19.73      1.85 o 
  -5   2   8       65.06       64.58      1.86 o 
  -4   2   8       32.91       32.67      1.29 o 
  -3   2   8      139.14      137.05      2.62 o 
  -2   2   8      110.38      112.26      4.80 o 
  -1   2   8       18.21       18.40      1.21 o 
   0   2   8       19.43       16.93      0.84 o 
   1   2   8       93.18      101.58      2.39 o 
   2   2   8        1.86        0.58      0.26 o 
   3   2   8       27.05       26.62      1.27 o 
   4   2   8       23.94       26.80      1.30 o 
   5   2   8        2.25        1.63      0.40 o 
   6   2   8        8.11        9.19      1.65 o 
   7   2   8        0.25        0.65      0.77 o 
 -11   3   8        1.03        0.90      0.66 o 
 -10   3   8        0.92        1.93      0.89 o 
  -9   3   8        3.10        1.70      0.76 o 
  -8   3   8        3.69        4.56      1.19 o 
  -7   3   8        6.69        5.97      1.24 o 
  -6   3   8        9.93        9.20      0.99 o 
  -5   3   8        5.00        4.88      0.57 o 
  -4   3   8        1.25        1.33      0.40 o 
  -3   3   8        0.57        0.20      0.24 o 
  -2   3   8        1.21        1.18      0.40 o 
  -1   3   8       56.16       58.52      1.81 o 
   0   3   8       33.38       33.79      1.23 o 
   1   3   8       40.83       43.21      1.69 o 
   2   3   8        2.36        2.28      0.65 o 
   3   3   8        6.15        7.41      1.67 o 
   4   3   8        7.83        8.68      1.54 o 
   5   3   8        1.26        0.89      0.96 o 
   6   3   8        0.96        2.37      1.07 o 
 -10   4   8        7.11        6.44      1.61 o 
  -9   4   8        3.20        4.00      1.18 o 
  -8   4   8        0.51        0.38      0.57 o 
  -7   4   8        6.14        5.20      0.85 o 
  -6   4   8       17.66       19.01      1.51 o 
  -5   4   8       18.37       18.09      1.45 o 
  -4   4   8        4.12        4.88      0.77 o 
  -3   4   8       13.54       16.32      1.37 o 
  -2   4   8       37.95       43.69      2.19 o 
  -1   4   8       19.97       21.83      1.59 o 
   0   4   8       18.61       20.51      1.25 o 
   1   4   8       45.14       47.14      2.35 o 
   2   4   8       34.07       40.80      2.25 o 
   3   4   8       12.00       13.06      1.33 o 
   4   4   8       11.03       13.33      1.94 o 
   5   4   8        6.78        7.80      1.65 o 
  -8   5   8        2.72        4.41      1.42 o 
  -7   5   8        4.52        4.24      1.30 o 
  -6   5   8        3.06        3.68      0.63 o 
  -5   5   8        4.00        2.54      0.68 o 
  -4   5   8        5.51        4.84      0.83 o 
  -3   5   8        5.99        5.68      0.91 o 
  -2   5   8        4.47        3.80      0.78 o 
  -1   5   8        3.70        2.61      0.94 o 
   0   5   8        2.56        1.93      0.56 o 
   1   5   8        0.16        1.27      0.81 o 
   2   5   8        0.63        0.36      0.64 o 
   3   5   8        1.30        1.65      0.60 o 
   4   5   8        0.60        0.88      0.52 o 
  -5   6   8        1.37        1.06      0.59 o 
  -4   6   8        0.07        0.08      0.46 o 
  -3   6   8        4.50        5.03      1.02 o 
  -2   6   8        8.71        8.32      1.23 o 
  -1   6   8        5.97        5.56      0.96 o 
   0   6   8        4.68        5.55      0.96 o 
   1   6   8        3.28        2.78      0.72 o 
  -7  -5   9        4.21        4.13      1.05 o 
  -6  -5   9        0.90        0.44      0.56 o 
   0  -5   9        4.81        5.35      1.21 o 
   1  -5   9        6.97        6.44      1.30 o 
   2  -5   9        5.28        3.98      1.22 o 
  -9  -4   9        4.85        4.06      0.81 o 
  -8  -4   9        6.76        5.85      0.90 o 
  -7  -4   9       10.55       11.59      1.22 o 
  -6  -4   9       11.05       10.31      1.07 o 
  -5  -4   9       21.29       21.99      1.49 o 
  -4  -4   9       23.66       23.80      2.34 o 
  -3  -4   9       18.31       17.02      1.98 o 
  -2  -4   9       14.37       14.13      1.24 o 
  -1  -4   9        3.94        3.60      0.76 o 
   0  -4   9        5.13        4.90      1.10 o 
   1  -4   9        0.32        0.99      0.72 o 
   2  -4   9        0.71        0.82      0.74 o 
   3  -4   9        2.19        2.92      1.14 o 
   4  -4   9        0.82        1.29      0.90 o 
 -10  -3   9        1.58        0.43      0.58 o 
  -9  -3   9        0.31        0.73      0.89 o 
  -8  -3   9        2.53        2.28      0.73 o 
  -7  -3   9        3.61        2.93      1.69 o 
  -6  -3   9        1.64        0.73      0.43 o 
  -5  -3   9       11.03       10.24      1.00 o 
  -4  -3   9       39.32       42.21      2.98 o 
  -3  -3   9       18.32       25.07      2.28 o 
  -2  -3   9       34.71       32.76      1.81 o 
  -1  -3   9       18.30       19.02      1.47 o 
   0  -3   9        0.61        1.06      0.56 o 
   1  -3   9        8.78       10.26      1.57 o 
   2  -3   9       16.75       16.82      1.96 o 
   3  -3   9        5.20        7.28      1.54 o 
   4  -3   9        5.02        5.27      1.35 o 
   5  -3   9        0.54        0.00      1.23 o 
 -11  -2   9        0.05        0.00      0.56 o 
 -10  -2   9        2.33        3.88      1.16 o 
  -9  -2   9       13.60       12.86      1.72 o 
  -8  -2   9        5.74        5.81      1.13 o 
  -7  -2   9        1.88        2.24      0.58 o 
  -6  -2   9       12.12       12.32      1.07 o 
  -5  -2   9       16.26       15.79      1.12 o 
  -4  -2   9       31.87       28.35      2.43 o 
  -3  -2   9       47.70       51.02      3.19 o 
  -2  -2   9       43.08       42.27      2.01 o 
  -1  -2   9       30.61       28.07      1.68 o 
   0  -2   9      106.82      118.25      3.54 o 
   1  -2   9        8.87        6.80      1.26 o 
   2  -2   9        6.39        7.64      1.33 o 
   3  -2   9        3.75        5.09      1.25 o 
   4  -2   9        0.90        0.78      0.62 o 
   5  -2   9        4.82        6.45      1.48 o 
   6  -2   9        2.68        1.96      1.12 o 
 -11  -1   9        2.13        1.11      0.62 o 
 -10  -1   9        1.29        0.67      0.71 o 
  -9  -1   9        2.85        1.98      0.75 o 
  -8  -1   9        1.45        1.02      0.45 o 
  -7  -1   9        3.62        2.49      0.68 o 
  -6  -1   9       16.08       13.93      2.23 o 
  -5  -1   9       17.46       15.72      1.07 o 
  -4  -1   9        6.22        5.39      0.60 o 
  -3  -1   9       17.01       15.61      1.81 o 
  -2  -1   9      121.15      116.09      3.28 o 
  -1  -1   9      133.35      142.11      3.69 o 
   0  -1   9       35.43       33.23      1.84 o 
   1  -1   9       63.72       65.58      2.63 o 
   2  -1   9       27.59       30.04      2.50 o 
   3  -1   9       22.83       27.54      2.46 o 
   4  -1   9       15.83       14.71      1.91 o 
   5  -1   9       14.00       14.75      2.04 o 
   6  -1   9        7.74        9.73      1.76 o 
   7  -1   9        2.15        2.33      1.13 o 
 -12   0   9        3.80        3.23      1.28 o 
 -11   0   9        1.99        1.70      0.78 o 
 -10   0   9        4.18        3.85      1.05 o 
  -9   0   9        1.66        2.32      0.79 o 
  -8   0   9       11.99       12.31      1.54 o 
  -7   0   9       13.88       11.40      1.36 o 
  -6   0   9       26.98       27.37      3.06 o 
  -5   0   9      177.84      184.58      3.80 o 
  -4   0   9       57.24       59.93      1.95 o 
  -3   0   9        0.14        0.33      0.72 o 
  -2   0   9       76.54       73.36      3.75 o 
  -1   0   9        0.73        1.67      0.46 o 
   0   0   9        3.44        4.07      0.53 o 
   1   0   9       64.15       68.24      2.28 o 
   2   0   9        0.00        0.49      0.37 o 
   3   0   9        0.02        0.03      0.31 o 
   4   0   9        6.59        9.69      1.05 o 
   5   0   9        0.01        0.00      0.41 o 
   6   0   9        2.62        1.60      0.77 o 
   7   0   9       10.79       10.00      1.78 o 
 -11   1   9        2.12        1.17      0.65 o 
 -10   1   9        1.28        0.85      0.76 o 
  -9   1   9        2.81        2.62      0.82 o 
  -8   1   9        1.38        1.08      0.56 o 
  -7   1   9        3.57        3.90      0.86 o 
  -6   1   9       16.19       14.85      1.15 o 
  -5   1   9       17.34       17.53      1.15 o 
  -4   1   9        5.68        4.72      0.49 o 
  -3   1   9       15.89       14.07      1.43 o 
  -2   1   9      118.16      114.29      3.12 o 
  -1   1   9      130.11      145.23      8.18 o 
   0   1   9       35.47       32.92      1.37 o 
   1   1   9       64.44       64.16      1.63 o 
   2   1   9       28.16       27.68      1.29 o 
   3   1   9       23.29       26.64      1.30 o 
   4   1   9       15.60       14.67      1.26 o 
   5   1   9       14.21       13.32      1.25 o 
   6   1   9        7.66        8.71      1.07 o 
   7   1   9        2.12        1.93      0.60 o 
 -11   2   9        0.05        0.00      0.95 o 
 -10   2   9        2.25        1.90      0.94 o 
  -9   2   9       13.40       12.16      1.79 o 
  -8   2   9        5.68        4.37      1.05 o 
  -7   2   9        2.02        1.82      0.70 o 
  -6   2   9       11.96       12.30      2.10 o 
  -5   2   9       15.24       14.12      0.91 o 
  -4   2   9       30.21       25.68      1.18 o 
  -3   2   9       47.33       52.56      2.53 o 
  -2   2   9       44.53       43.13      1.95 o 
  -1   2   9       31.49       32.02      1.64 o 
   0   2   9      107.27      118.47      2.68 o 
   1   2   9        9.05        7.73      0.73 o 
   2   2   9        6.24        5.67      0.61 o 
   3   2   9        3.73        5.36      0.64 o 
   4   2   9        0.91        0.81      0.35 o 
   5   2   9        4.84        5.71      0.87 o 
   6   2   9        2.65        3.76      1.14 o 
 -10   3   9        1.61        2.34      1.17 o 
  -9   3   9        0.33        0.00      0.71 o 
  -8   3   9        2.60        1.96      0.84 o 
  -7   3   9        3.77        3.55      0.92 o 
  -6   3   9        1.57        0.78      0.33 o 
  -5   3   9       11.02       11.73      0.88 o 
  -4   3   9       39.58       40.57      1.57 o 
  -3   3   9       18.61       22.39      1.42 o 
  -2   3   9       35.08       35.94      1.80 o 
  -1   3   9       18.32       18.72      1.11 o 
   0   3   9        0.72        0.81      0.35 o 
   1   3   9        9.23        9.46      0.87 o 
   2   3   9       16.59       16.69      1.14 o 
   3   3   9        5.23        3.66      0.82 o 
   4   3   9        5.28        3.97      1.82 o 
   5   3   9        0.53        0.52      0.44 o 
  -9   4   9        4.80        4.82      1.31 o 
  -8   4   9        6.76        6.76      1.51 o 
  -7   4   9       10.52       12.91      1.30 o 
  -6   4   9       10.99       10.41      1.17 o 
  -5   4   9       21.47       20.25      1.62 o 
  -4   4   9       23.89       26.98      2.43 o 
  -3   4   9       18.65       18.68      2.09 o 
  -2   4   9       14.34       14.03      1.76 o 
  -1   4   9        3.63        2.90      0.70 o 
   0   4   9        5.11        3.57      0.60 o 
   1   4   9        0.28        0.23      0.32 o 
   2   4   9        0.76        1.19      0.43 o 
   3   4   9        2.24        2.39      0.80 o 
   4   4   9        0.80        2.21      1.06 o 
  -7   5   9        4.22        2.82      0.81 o 
  -6   5   9        0.85        0.45      0.45 o 
  -5   5   9        2.24        4.07      0.85 o 
  -4   5   9        4.57        4.32      0.86 o 
  -3   5   9       10.97       10.94      1.28 o 
  -2   5   9       17.28       19.19      2.64 o 
  -1   5   9       11.80       12.44      1.41 o 
   0   5   9        4.77        4.02      0.80 o 
   1   5   9        6.84        7.98      0.91 o 
   2   5   9        5.23        4.57      0.90 o 
  -3   6   9        1.99        1.79      0.69 o 
  -2   6   9        2.90        2.43      0.78 o 
   0  -5  10        1.91        2.39      1.00 o 
   1  -5  10        2.98        1.59      0.90 o 
  -8  -4  10        0.56        0.25      0.46 o 
  -7  -4  10        1.88        2.94      1.07 o 
  -6  -4  10        3.10        3.59      0.98 o 
  -5  -4  10        3.68        3.48      1.12 o 
  -4  -4  10       12.95       13.01      1.83 o 
  -3  -4  10        8.66        8.45      1.67 o 
  -2  -4  10       10.72       10.52      1.16 o 
  -1  -4  10        5.55        6.38      0.97 o 
   0  -4  10        9.08        9.29      1.62 o 
   1  -4  10        1.72        0.75      0.86 o 
   2  -4  10        3.16        1.98      1.05 o 
   3  -4  10        6.70        7.68      1.66 o 
 -10  -3  10        1.54        1.67      0.59 o 
  -9  -3  10        3.40        3.17      0.70 o 
  -8  -3  10       11.45       10.27      1.15 o 
  -7  -3  10        7.49        6.98      1.70 o 
  -6  -3  10        0.59        2.79      1.04 o 
  -5  -3  10        4.20        4.78      1.23 o 
  -4  -3  10        4.93        4.91      1.17 o 
  -3  -3  10       18.21       15.49      1.93 o 
  -2  -3  10       46.61       52.23      2.43 o 
  -1  -3  10       53.04       51.25      2.45 o 
   0  -3  10       16.70       15.82      2.03 o 
   1  -3  10        8.32       10.43      1.67 o 
   2  -3  10        4.03        2.61      0.79 o 
   3  -3  10        6.05        8.39      1.60 o 
   4  -3  10        9.81        9.79      1.80 o 
 -10  -2  10        2.15        1.21      0.66 o 
  -9  -2  10        3.76        3.96      0.73 o 
  -8  -2  10        2.18        2.43      0.97 o 
  -7  -2  10        1.36        0.66      0.57 o 
  -6  -2  10        2.03        1.11      0.66 o 
  -5  -2  10        9.16        6.11      1.23 o 
  -4  -2  10       11.19       10.51      1.66 o 
  -3  -2  10        0.64        0.00      0.91 o 
  -2  -2  10        0.12        0.58      0.52 o 
  -1  -2  10       18.22       16.68      1.46 o 
   0  -2  10       22.20       23.05      1.69 o 
   1  -2  10       10.35       10.51      1.67 o 
   2  -2  10        4.73        5.48      1.39 o 
   3  -2  10        1.08        3.10      1.14 o 
   4  -2  10        2.35        4.50      1.25 o 
   5  -2  10        0.56        0.87      0.90 o 
 -11  -1  10        1.27        0.79      0.63 o 
 -10  -1  10        2.53        2.78      0.98 o 
  -9  -1  10        4.21        2.84      0.86 o 
  -8  -1  10       11.38       10.10      1.11 o 
  -7  -1  10       16.68       17.20      1.40 o 
  -6  -1  10       35.08       33.88      2.81 o 
  -5  -1  10       86.68       86.32      4.38 o 
  -4  -1  10      118.14      121.99      5.27 o 
  -3  -1  10       22.65       26.40      2.42 o 
  -2  -1  10       16.27       14.46      1.91 o 
  -1  -1  10       44.22       44.40      2.20 o 
   0  -1  10       21.53       20.73      1.55 o 
   1  -1  10       12.85       14.66      1.85 o 
   2  -1  10        5.02        7.53      1.50 o 
   3  -1  10        7.96        9.88      1.70 o 
   4  -1  10        0.90        1.09      0.94 o 
   5  -1  10        3.26        5.05      1.43 o 
   6  -1  10        4.78        4.54      1.23 o 
 -11   0  10        1.71        2.11      0.95 o 
 -10   0  10        0.17        0.35      0.63 o 
  -9   0  10        0.13        0.00      0.52 o 
  -8   0  10        0.00        0.30      0.49 o 
  -7   0  10        1.76        1.57      0.45 o 
  -6   0  10        0.04        0.00      0.35 o 
  -5   0  10        0.35        0.41      0.82 o 
  -4   0  10       51.05       55.11      3.41 o 
  -3   0  10       41.51       34.75      2.75 o 
  -2   0  10       75.09       71.82      3.98 o 
  -1   0  10       31.22       34.91      1.91 o 
   0   0  10        7.40        5.62      0.63 o 
   1   0  10        0.51        0.88      0.43 o 
   2   0  10       19.74       21.18      1.37 o 
   3   0  10       22.96       23.94      2.42 o 
   4   0  10        2.32        3.16      1.12 o 
   5   0  10        1.47        2.20      1.03 o 
   6   0  10        2.59        1.20      0.76 o 
 -11   1  10        1.23        0.00      0.59 o 
 -10   1  10        2.57        1.95      0.89 o 
  -9   1  10        4.19        2.97      0.88 o 
  -8   1  10       11.02        9.89      1.47 o 
  -7   1  10       16.50       17.89      1.37 o 
  -6   1  10       34.37       30.39      2.68 o 
  -5   1  10       86.31       84.46      4.23 o 
  -4   1  10      120.68      121.75      5.05 o 
  -3   1  10       24.25       27.94      1.66 o 
  -2   1  10       16.56       16.34      1.31 o 
  -1   1  10       45.34       45.95      2.14 o 
   0   1  10       20.49       20.15      1.45 o 
   1   1  10       12.32       12.73      1.12 o 
   2   1  10        5.11        5.27      0.75 o 
   3   1  10        7.74        7.68      0.75 o 
   4   1  10        1.00        0.86      0.47 o 
   5   1  10        3.34        2.34      0.69 o 
   6   1  10        4.84        4.21      0.81 o 
 -10   2  10        2.22        1.70      0.84 o 
  -9   2  10        3.81        0.64      0.50 o 
  -8   2  10        2.25        2.02      0.80 o 
  -7   2  10        1.44        0.50      0.42 o 
  -6   2  10        2.10        1.62      0.48 o 
  -5   2  10        9.32        8.32      1.00 o 
  -4   2  10       11.40        9.84      1.03 o 
  -3   2  10        0.74        0.62      0.71 o 
  -2   2  10        0.11        0.58      0.45 o 
  -1   2  10       18.00       16.93      1.32 o 
   0   2  10       21.97       23.43      1.26 o 
   1   2  10       10.51        8.79      1.34 o 
   2   2  10        4.70        3.05      0.69 o 
   3   2  10        1.02        1.32      0.41 o 
   4   2  10        2.31        1.55      0.47 o 
   5   2  10        0.47        0.40      0.58 o 
 -10   3  10        1.57        1.27      0.72 o 
  -9   3  10        3.44        3.16      1.05 o 
  -8   3  10       11.68        9.93      1.60 o 
  -7   3  10        7.67        7.45      0.96 o 
  -6   3  10        0.70        1.41      0.42 o 
  -5   3  10        4.60        5.28      0.77 o 
  -4   3  10        4.87        4.24      0.75 o 
  -3   3  10       18.17       18.61      1.40 o 
  -2   3  10       46.39       49.91      2.33 o 
  -1   3  10       51.87       53.71      1.93 o 
   0   3  10       16.51       16.95      1.42 o 
   1   3  10        8.59       10.94      0.93 o 
   2   3  10        3.85        5.01      0.85 o 
   3   3  10        6.00        6.27      2.19 o 
   4   3  10        9.72        8.48      2.02 o 
  -8   4  10        0.56        1.11      0.83 o 
  -7   4  10        1.80        1.25      0.51 o 
  -6   4  10        2.99        3.23      1.20 o 
  -5   4  10        3.57        2.45      1.03 o 
  -4   4  10       12.90       12.48      1.84 o 
  -3   4  10        8.87        9.85      1.44 o 
  -2   4  10       11.02       12.04      1.27 o 
  -1   4  10        5.73        5.75      1.48 o 
   0   4  10        9.20        8.93      1.18 o 
   1   4  10        1.80        1.23      0.56 o 
   2   4  10        3.09        3.14      0.60 o 
   3   4  10        6.62        5.62      1.69 o 
  -6   5  10        1.95        2.46      1.08 o 
  -5   5  10        4.00        2.89      0.76 o 
  -4   5  10        8.23        8.84      1.21 o 
  -3   5  10        5.04        6.45      1.28 o 
  -2   5  10        2.77        4.18      0.92 o 
  -1   5  10        3.71        4.14      0.94 o 
   0   5  10        1.96        1.49      0.54 o 
   1   5  10        3.06        2.65      0.57 o 
  -7  -4  11        1.32        1.78      0.97 o 
  -6  -4  11        6.87        4.90      1.38 o 
  -5  -4  11       11.58       14.46      2.08 o 
  -4  -4  11       14.68       16.28      2.22 o 
  -3  -4  11       14.39       14.39      2.06 o 
  -2  -4  11        3.32        2.76      0.72 o 
  -1  -4  11        5.48        5.39      1.28 o 
   0  -4  11        5.10        3.27      1.08 o 
   1  -4  11        0.70        0.00      0.94 o 
  -9  -3  11        1.73        0.42      0.70 o 
  -8  -3  11        5.13        3.85      1.12 o 
  -7  -3  11        8.04        6.24      1.45 o 
  -6  -3  11        6.95        4.02      1.14 o 
  -5  -3  11        9.87        9.32      1.70 o 
  -4  -3  11        9.44        9.54      1.80 o 
  -3  -3  11        6.51       11.31      1.83 o 
  -2  -3  11        0.06        0.00      0.64 o 
  -1  -3  11        1.75        1.75      0.56 o 
   0  -3  11        1.98        2.45      1.15 o 
   1  -3  11        4.87        4.52      1.36 o 
   2  -3  11        5.82        6.27      1.41 o 
   3  -3  11        0.11        0.00      1.06 o 
 -10  -2  11        1.36        1.75      0.65 o 
  -9  -2  11        1.09        1.22      0.78 o 
  -8  -2  11        1.24        1.17      0.85 o 
  -7  -2  11       14.26       11.15      1.87 o 
  -6  -2  11       12.92       13.60      1.97 o 
  -5  -2  11       19.87       21.73      2.47 o 
  -4  -2  11       40.49       41.63      3.33 o 
  -3  -2  11       19.27       19.10      2.29 o 
  -2  -2  11       21.01       19.97      1.57 o 
  -1  -2  11        9.14       11.49      1.60 o 
   0  -2  11        2.68        2.56      0.78 o 
   1  -2  11       19.21       22.16      2.47 o 
   2  -2  11       10.82       13.52      2.03 o 
   3  -2  11       21.28       27.63      2.92 o 
   4  -2  11       18.26       23.37      2.84 o 
 -10  -1  11        3.65        2.53      0.72 o 
  -9  -1  11        0.84        2.00      0.62 o 
  -8  -1  11        0.81        1.83      0.89 o 
  -7  -1  11        0.91        0.79      0.77 o 
  -6  -1  11        8.88       10.87      1.81 o 
  -5  -1  11        4.96        5.52      1.42 o 
  -4  -1  11        6.00        6.50      1.39 o 
  -3  -1  11        1.42        1.85      0.98 o 
  -2  -1  11        6.88        7.64      1.50 o 
  -1  -1  11        2.97        3.42      1.08 o 
   0  -1  11        0.68        0.00      0.56 o 
   1  -1  11       10.13       11.14      1.79 o 
   2  -1  11        3.75        4.11      1.21 o 
   3  -1  11        0.47        1.74      0.92 o 
   4  -1  11        4.64        2.25      0.84 o 
 -10   0  11        0.79        0.88      0.67 o 
  -9   0  11        2.48        1.94      0.70 o 
  -8   0  11        8.10        6.35      1.53 o 
  -7   0  11       22.50       23.10      2.55 o 
  -6   0  11        5.45        6.37      1.39 o 
  -5   0  11       19.32       16.62      2.08 o 
  -4   0  11        0.25        0.95      0.97 o 
  -3   0  11       35.08       35.42      2.93 o 
  -2   0  11       19.57       22.44      2.41 o 
  -1   0  11       60.89       61.05      3.95 o 
   0   0  11       50.21       50.15      2.47 o 
   1   0  11       11.03       13.63      1.82 o 
   2   0  11        5.91        6.74      1.35 o 
   3   0  11        0.01        0.00      0.65 o 
   4   0  11        1.05        1.58      0.84 o 
   5   0  11        0.04        0.00      0.76 o 
 -10   1  11        3.80        2.86      1.01 o 
  -9   1  11        0.91        1.66      0.75 o 
  -8   1  11        0.90        0.00      0.95 o 
  -7   1  11        0.92        1.86      0.85 o 
  -6   1  11        8.62        9.63      1.51 o 
  -5   1  11        5.07        5.27      1.18 o 
  -4   1  11        6.14        3.90      1.11 o 
  -3   1  11        1.43        1.33      0.52 o 
  -2   1  11        6.93        8.21      0.98 o 
  -1   1  11        3.03        2.40      0.95 o 
   0   1  11        0.70        0.65      0.42 o 
   1   1  11        9.90       11.30      1.12 o 
   2   1  11        3.60        4.26      0.73 o 
   3   1  11        0.51        0.83      0.57 o 
   4   1  11        4.61        4.17      1.19 o 
 -10   2  11        1.38        1.20      0.64 o 
  -9   2  11        1.17        1.27      0.53 o 
  -8   2  11        1.15        1.30      0.72 o 
  -7   2  11       13.86       13.41      1.89 o 
  -6   2  11       12.48       14.34      1.87 o 
  -5   2  11       19.58       17.64      1.45 o 
  -4   2  11       40.75       44.66      2.77 o 
  -3   2  11       19.62       19.56      1.51 o 
  -2   2  11       21.13       23.01      2.81 o 
  -1   2  11        9.57       11.32      1.19 o 
   0   2  11        2.79        3.76      0.60 o 
   1   2  11       19.12       19.92      2.13 o 
   2   2  11       10.89       11.40      1.65 o 
   3   2  11       21.63       22.51      2.31 o 
   4   2  11       18.58       19.58      1.64 o 
  -9   3  11        1.69        1.83      0.66 o 
  -8   3  11        5.11        4.08      1.12 o 
  -7   3  11        7.93        6.96      1.35 o 
  -6   3  11        6.78        4.82      0.85 o 
  -5   3  11        9.88        9.33      1.21 o 
  -4   3  11        9.61       10.22      1.12 o 
  -3   3  11        6.59        7.97      0.99 o 
  -2   3  11        0.05        0.29      0.38 o 
  -1   3  11        1.79        2.34      0.68 o 
   0   3  11        1.93        2.25      0.64 o 
   1   3  11        4.86        6.10      1.36 o 
   2   3  11        5.92        4.80      1.12 o 
   3   3  11        0.14        1.11      0.60 o 
  -7   4  11        1.40        2.56      1.05 o 
  -6   4  11        6.92        5.74      1.34 o 
  -5   4  11       11.65       11.76      1.87 o 
  -4   4  11       14.54       17.47      2.22 o 
  -3   4  11       13.84       15.82      1.54 o 
  -2   4  11        3.04        2.79      0.75 o 
  -1   4  11        5.50        6.11      0.99 o 
   0   4  11        5.12        5.23      0.98 o 
   1   4  11        0.77        1.31      0.53 o 
  -5  -4  12        3.50        3.17      1.28 o 
  -4  -4  12        8.91        7.07      1.61 o 
  -3  -4  12        2.30        0.70      0.74 o 
  -2  -4  12        0.12        0.00      0.51 o 
  -1  -4  12        0.13        0.34      0.66 o 
  -8  -3  12        0.07        0.90      0.85 o 
  -7  -3  12        1.35        1.97      0.82 o 
  -6  -3  12        7.41        8.39      1.72 o 
  -5  -3  12        8.59       10.03      1.87 o 
  -4  -3  12       11.05       11.41      1.98 o 
  -3  -3  12        9.45       11.51      1.92 o 
  -2  -3  12        4.76        4.49      0.90 o 
  -1  -3  12        2.50        3.07      0.78 o 
   0  -3  12        4.90        3.81      1.17 o 
   1  -3  12        8.82        8.65      1.78 o 
  -9  -2  12        1.86        3.15      1.21 o 
  -8  -2  12        3.06        2.39      1.07 o 
  -7  -2  12        3.65        2.03      0.92 o 
  -6  -2  12        5.89        6.53      1.53 o 
  -5  -2  12        7.03        5.71      1.57 o 
  -4  -2  12        5.08        6.49      1.39 o 
  -3  -2  12       18.31       15.96      2.24 o 
  -2  -2  12        6.97        7.25      1.67 o 
  -1  -2  12        0.70        1.10      0.63 o 
   0  -2  12        4.23        4.87      1.34 o 
   1  -2  12        2.99        1.92      1.11 o 
   2  -2  12        1.53        0.35      0.76 o 
  -9  -1  12        2.29        4.87      1.49 o 
  -8  -1  12        3.26        1.14      0.82 o 
  -7  -1  12        1.71        2.13      1.12 o 
  -6  -1  12       16.66       15.85      2.27 o 
  -5  -1  12       10.61       10.32      1.71 o 
  -4  -1  12        5.82       10.84      1.86 o 
  -3  -1  12       15.48       15.23      2.15 o 
  -2  -1  12       10.76       11.37      1.93 o 
  -1  -1  12        9.28       10.51      1.27 o 
   0  -1  12       13.75       15.24      1.52 o 
   1  -1  12        9.94       10.13      1.86 o 
   2  -1  12        9.71       10.52      1.85 o 
   3  -1  12        1.17        2.09      1.07 o 
 -10   0  12        0.05        0.00      0.72 o 
  -9   0  12        2.58        2.19      1.14 o 
  -8   0  12        6.52        8.12      1.73 o 
  -7   0  12       33.38       32.90      3.07 o 
  -6   0  12        7.06        6.06      1.34 o 
  -5   0  12        2.75        2.58      0.98 o 
  -4   0  12        0.35        0.00      1.01 o 
  -3   0  12        0.95        0.43      0.69 o 
  -2   0  12        0.07        1.25      0.80 o 
  -1   0  12        0.76        1.47      0.94 o 
   0   0  12        3.25        3.07      0.76 o 
   1   0  12        0.88        0.00      0.82 o 
   2   0  12        0.46        0.99      0.82 o 
   3   0  12        0.24        0.00      0.79 o 
  -9   1  12        2.24        2.76      1.11 o 
  -8   1  12        3.14        2.52      0.91 o 
  -7   1  12        1.76        2.76      1.07 o 
  -6   1  12       17.10       16.12      2.14 o 
  -5   1  12       11.01        9.24      1.61 o 
  -4   1  12        5.88        5.45      1.35 o 
  -3   1  12       15.48       13.95      2.02 o 
  -2   1  12       10.52        8.98      1.26 o 
  -1   1  12        9.29       10.32      1.18 o 
   0   1  12       14.14       14.23      1.34 o 
   1   1  12       10.27        8.67      1.46 o 
   2   1  12       10.22       11.67      1.20 o 
   3   1  12        1.22        1.69      0.95 o 
  -9   2  12        1.94        0.69      0.64 o 
  -8   2  12        3.12        3.92      1.20 o 
  -7   2  12        3.74        3.30      0.96 o 
  -6   2  12        6.10        5.58      1.18 o 
  -5   2  12        7.30        8.74      1.58 o 
  -4   2  12        5.08        5.70      0.85 o 
  -3   2  12       18.08       19.09      1.60 o 
  -2   2  12        6.89        7.06      1.09 o 
  -1   2  12        0.67        0.32      0.51 o 
   0   2  12        4.20        3.79      1.10 o 
   1   2  12        2.98        4.04      1.13 o 
   2   2  12        1.52        3.17      1.11 o 
  -8   3  12        0.05        0.25      0.69 o 
  -7   3  12        1.38        0.99      0.84 o 
  -6   3  12        7.52        6.58      1.37 o 
  -5   3  12        8.71        7.87      1.12 o 
  -4   3  12       11.04       13.56      1.39 o 
  -3   3  12        9.35       12.10      1.94 o 
  -2   3  12        4.79        4.25      0.82 o 
  -1   3  12        2.49        2.70      1.88 o 
   0   3  12        4.59        4.82      1.28 o 
   1   3  12        8.58       10.04      1.74 o 
  -5   4  12        3.42        1.59      0.83 o 
  -4   4  12        8.97        8.20      1.23 o 
  -3   4  12        2.33        2.35      0.75 o 
  -2   4  12        0.10        0.00      0.55 o 
  -1   4  12        0.14        0.52      0.71 o 
  -5  -3  13        2.59        3.88      1.34 o 
  -4  -3  13        0.91        0.54      0.94 o 
  -3  -3  13        1.94        0.83      0.81 o 
  -2  -3  13        4.01        4.51      1.36 o 
  -7  -2  13        2.04        1.94      1.10 o 
  -6  -2  13        0.75        2.12      1.04 o 
  -5  -2  13        4.72        6.19      1.60 o 
  -4  -2  13        5.42        5.90      1.52 o 
  -3  -2  13        1.54        3.44      1.33 o 
  -2  -2  13        5.90        7.34      1.81 o 
  -1  -2  13       15.59       18.73      1.80 o 
   0  -2  13        8.17       10.40      1.86 o 
  -8  -1  13        2.21        1.74      1.04 o 
  -7  -1  13        0.25        0.00      1.12 o 
  -6  -1  13        4.92        4.93      1.43 o 
  -5  -1  13        6.36        6.00      1.46 o 
  -4  -1  13       13.79       15.03      2.40 o 
  -3  -1  13        8.83        9.81      1.93 o 
  -2  -1  13        3.73        3.63      1.20 o 
  -1  -1  13        3.61        2.42      1.04 o 
   0  -1  13        4.32        4.61      1.35 o 
   1  -1  13        4.17        4.56      1.36 o 
  -8   0  13        0.93        3.02      1.19 o 
  -7   0  13        7.24        6.83      1.55 o 
  -6   0  13        2.51        1.05      0.75 o 
  -5   0  13        0.10        0.00      0.68 o 
  -4   0  13        0.15        0.00      0.71 o 
  -3   0  13        0.61        1.40      1.01 o 
  -2   0  13        0.28        0.00      0.90 o 
  -1   0  13        0.05        0.30      0.83 o 
   1   0  13        1.82        1.69      0.99 o 
  -8   1  13        2.09        1.37      0.92 o 
  -7   1  13        0.29        0.00      0.76 o 
  -6   1  13        5.23        5.32      1.47 o 
  -5   1  13        6.57        7.90      1.68 o 
  -4   1  13       14.06       15.46      2.30 o 
  -3   1  13        8.92        7.27      1.50 o 
  -2   1  13        3.58        3.80      1.29 o 
  -1   1  13        3.63        6.52      1.54 o 
   0   1  13        4.32        4.92      1.19 o 
   1   1  13        4.11        4.54      1.05 o 
  -7   2  13        2.05        1.65      0.82 o 
  -6   2  13        0.74        0.03      0.65 o 
  -5   2  13        4.64        5.14      1.43 o 
  -4   2  13        5.32        5.43      1.44 o 
  -3   2  13        1.50        1.80      0.63 o 
  -2   2  13        5.78        4.92      0.95 o 
  -1   2  13       15.45       18.05      1.60 o 
   0   2  13        8.24        7.50      1.53 o 
  -5   3  13        2.58        1.71      0.96 o 
  -4   3  13        0.80        0.00      0.76 o 
  -3   3  13        1.87        1.23      0.79 o 
  -2   3  13        4.12        3.00      0.87 o 
  -6  -1  14        2.73        3.16      1.27 o 
  -5  -1  14        3.56        3.18      1.00 o 
  -4  -1  14        0.53        0.00      0.85 o 
  -3  -1  14        1.36        0.43      1.02 o 
  -2  -1  14        2.59        4.36      1.29 o 
  -6   0  14        3.79        5.65      1.61 o 
  -5   0  14        4.30        5.45      1.50 o 
  -4   0  14        6.83        7.27      1.69 o 
  -3   0  14       12.65       12.00      2.14 o 
  -2   0  14        5.88        6.69      1.78 o 
  -1   0  14        5.53        7.92      1.78 o 
  -6   1  14        2.71        1.95      1.19 o 
  -5   1  14        3.56        1.96      1.09 o 
  -4   1  14        0.52        1.63      0.99 o 
  -3   1  14        1.36        1.34      0.71 o 
  -2   1  14        2.65        2.88      1.08 o 
                                                 
